# Supplementary material for: Gut microbiota metabolites and key target molecules in allergic rhinitis: a multi-omics study of gut-nose axis regulation via the inflammation-metabolism network
Source: Front Microbiol. 2025 Nov 27;16:1702518. doi: 10.3389/fmicb.2025.1702518 (PMC12696707; doi:10.3389/fmicb.2025.1702518)
Supplement: Supplementary file 1 [file Table_1.xlsx]

## Sheet: Sheet1.
Supplementary Table S1. Pathway enrichment results of metabolites corresponding to gut microbiota-allergic rhinitis related intersecting genes
Metabolite Set	Total	Hits	Expect	P value	Holm P	FDR
Gut-liver indole metabolism	5	1	0.00467	0.00467	1	1
Conjugation of phenylacetate with glutamine	9	1	0.00841	0.00839	1	1
FMO oxidises nucleophiles	12	1	0.0112	0.0112	1	1
Diet-dependent trimethylamine/trimethylamine N-oxide metabolism	12	1	0.0112	0.0112	1	1
Amino Acid conjugation	16	1	0.0149	0.0149	1	1
Conjugation of carboxylic acids	16	1	0.0149	0.0149	1	1
Phenylalanine and Tyrosine Metabolism	28	1	0.0262	0.0259	1	1
Biological oxidations	317	2	0.296	0.0297	1	1
Tryptophan catabolism	33	1	0.0308	0.0305	1	1
Flavan-3-ol metabolic pathway	68	1	0.0635	0.0621	1	1
Metabolism	1370	3	1.28	0.0993	1	1
Phase II - Conjugation of compounds	146	1	0.136	0.13	1	1
Phase I - Functionalization of compounds	189	1	0.177	0.165	1	1
Metabolism of amino acids and derivatives	283	1	0.264	0.239	1	1

## Sheet: Sheet2
Supplementary Table S2: PPI interaction results of common genes between gut metabolites and allergic rhinitis
name	BetweennessCentrality	ClosenessCentrality	ClusteringCoefficient	Degree	Eccentricity		NeighborhoodConnectivity	NumberOfUndirectedEdges	Radiality	shared name	Stress	TopologicalCoefficient
IL6	0.0665638	1	0.707602	19	1		13.7368	19	1	IL6	100	0.722992
IL1B	0.0665638	1	0.707602	19	1		13.7368	19	1	IL1B	100	0.722992
TNF	0.0486301	0.95	0.75817	18	2		14.2222	18	0.99723	TNF	74	0.748538
CXCL8	0.0193904	0.904762	0.838235	17	2		14.9412	17	0.99446	CXCL8	44	0.786378
IL10	0.0193904	0.904762	0.838235	17	2		14.9412	17	0.99446	IL10	44	0.786378
TLR4	0.0129855	0.863636	0.891667	16	2		15.4375	16	0.99169	TLR4	26	0.8125
TLR2	0.0129855	0.863636	0.891667	16	2		15.4375	16	0.99169	TLR2	26	0.8125
TLR9	0.0129855	0.863636	0.891667	16	2		15.4375	16	0.99169	TLR9	26	0.8125
CCL2	0.00869696	0.863636	0.908333	16	2		15.5	16	0.99169	CCL2	22	0.815789
NFKB1	0.000899685	0.826087	0.980952	15	2		16.1333	15	0.98892	NFKB1	4	0.849123
IL17A	0.000899685	0.826087	0.980952	15	2		16.1333	15	0.98892	IL17A	4	0.849123
FOXP3	0.000899685	0.826087	0.980952	15	2		16.1333	15	0.98892	FOXP3	4	0.849123
IL22	0.000899685	0.826087	0.980952	15	2		16.1333	15	0.98892	IL22	4	0.849123
ICAM1	0.00835422	0.826087	0.914286	15	2		15.6667	15	0.98892	ICAM1	18	0.824561
IL4R	0.00584795	0.791667	0.923077	14	2		15.7857	14	0.98615	IL4R	14	0.830827
NLRP3	0	0.791667	1	14	2		16.3571	14	0.98615	NLRP3	0	0.860902
IL12B	0	0.612903	1	7	2		17.1429	7	0.966759	IL12B	0	0.902256
ADRB2	0.00389864	0.612903	0.809524	7	2		15.8571	7	0.966759	ADRB2	8	0.834586
CD14	0.00250627	0.59375	0.8	6	2		15.5	6	0.963989	CD14	6	0.815789
CYP3A4	0	0.542857	1	3	2		18.6667	3	0.955679	CYP3A4	0	0.982456

## Sheet: Sheet3
Supplementary Table S3. Complete results from the SMR analysis of gene expression and Allergic Rhinitis.
probeID	ProbeChr	Gene	Probe_bp	topSNP	topSNP_chr	topSNP_bp	A1	A2	Freq	b_GWAS	se_GWAS	p_GWAS	b_eQTL	se_eQTL	p_eQTL	b_SMR	se_SMR	p_SMR	p_HEIDI	nsnp_HEIDI
ENSG00000269896	1	RP4-740C4.6	2281853	rs7546224	1	2299912	C	T	0.382937	0.0305286	0.0353597	0.387933	-0.394267	0.0647782	1.15466e-09	-0.0774313	0.0905825	0.392653	0.988878	13
ENSG00000142655	1	PEX14	10532345	rs684016	1	10537090	A	C	0.555556	0.0408136	0.0351029	0.244958	0.390954	0.0520028	5.5645e-14	0.104395	0.0908552	0.250546	0.755862	20
ENSG00000142606	1	MMEL1	2522078	rs4445406	1	2539400	C	T	0.535714	-0.0111398	0.0331455	0.736806	-0.709148	0.0835831	2.16929e-17	0.0157087	0.0467765	0.737003	0.857556	18
ENSG00000116213	1	WRAP73	3547331	rs6697769	1	3570883	T	C	0.405754	0.0129222	0.0379115	0.733216	0.314296	0.0574726	4.53551e-08	0.0411147	0.120858	0.733712	0.980673	5
ENSG00000127463	1	EMC1	19542158	rs9426798	1	19529749	C	G	0.689484	0.0104057	0.0377068	0.782575	-0.258719	0.0465582	2.74617e-08	-0.0402201	0.145924	0.782837	0.915526	7
ENSG00000131697	1	NPHP4	5922871	rs806111	1	6053630	G	T	0.255952	0.047146	0.0375398	0.209155	1.18208	0.0872402	7.95393e-42	0.0398839	0.0318935	0.211105	0.0180695	20
ENSG00000227634	1	RP11-431K24.3	8268732	rs6687168	1	8268913	T	C	0.284722	-0.0702795	0.0399249	0.0783574	-0.400782	0.0732484	4.46131e-08	0.175356	0.104646	0.0937955	0.243002	7
ENSG00000162482	1	AKR7A3	19609052	rs12121472	1	19584578	C	T	0.0595238	-0.0301397	0.0719466	0.675277	-0.384713	0.0688035	2.25148e-08	0.0783433	0.187538	0.676132	NA	NA
ENSG00000226944	1	RP1-120G22.11	6264900	rs3789520	1	6259090	T	C	0.277778	-0.0634477	0.0352205	0.0716341	0.582889	0.0934913	4.52679e-10	-0.10885	0.0628957	0.0835145	NA	NA
ENSG00000117676	1	RPS6KA1	26856252	rs3811461	1	26759149	G	A	0.71131	0.0154815	0.0393732	0.694173	0.660635	0.0713322	2.0179e-20	0.0234343	0.0596527	0.694434	0.341958	17
ENSG00000142627	1	EPHA2	16450832	rs1497406	1	16505320	G	A	0.762897	0.025139	0.0420193	0.549657	-0.366941	0.0549114	2.35039e-11	-0.0685097	0.11497	0.551249	0.952371	15
ENSG00000142632	1	ARHGEF19	16524349	rs221063	1	16537289	G	T	0.865079	0.0116665	0.0543839	0.83014	-1.06359	0.0790949	3.20536e-41	-0.010969	0.0511389	0.830162	0.258916	11
ENSG00000127472	1	PLA2G5	20354672	rs599367	1	20434402	C	T	0.391865	-0.0404873	0.0341967	0.236432	-0.320067	0.0579413	3.31389e-08	0.126496	0.109269	0.247002	NA	NA
ENSG00000272420	1	RP4-740C4.7	2294500	rs7545940	1	2299627	C	T	0.374008	0.030347	0.0352971	0.389922	0.354692	0.0628152	1.63656e-08	0.0855587	0.100662	0.395346	0.970656	6
ENSG00000132881	1	RSG1	16558195	rs717863	1	16563635	G	A	0.847222	0.0480442	0.0480174	0.317041	-0.583223	0.06695	3.00339e-18	-0.0823771	0.0828724	0.320212	0.965063	20
ENSG00000233621	1	RP11-422J8.1	37920480	rs11264060	1	37944506	A	G	0.717262	-0.0251091	0.0381415	0.510337	-0.580799	0.0736414	3.09902e-15	0.043232	0.0658991	0.511803	0.548915	14
ENSG00000158286	1	RNF207	6265535	rs72853039	1	6266793	C	G	0.0972222	0.029727	0.0606544	0.624059	-0.552111	0.100952	4.52535e-08	-0.0538424	0.110299	0.625445	0.0327293	5
ENSG00000043514	1	TRIT1	40306723	rs3131689	1	40359485	T	C	0.291667	-0.0375959	0.0351647	0.285009	-0.517898	0.081898	2.55377e-10	0.0725932	0.0688625	0.291802	NA	NA
ENSG00000053372	1	MRTO4	19578033	rs71645441	1	19587825	G	A	0.0238095	-0.0830759	0.11221	0.459083	0.399983	0.0652225	8.6461e-10	-0.207699	0.282574	0.462325	NA	NA
ENSG00000132906	1	CASP9	15817327	rs4645978	1	15852034	T	C	0.65377	0.0286272	0.0342407	0.403122	0.422977	0.0624955	1.30465e-11	0.0676803	0.081567	0.40668	0.953716	11
ENSG00000159339	1	PADI4	17634690	rs12737739	1	17660890	A	C	0.559524	-0.0433342	0.0342248	0.205455	0.454696	0.0735559	6.34394e-10	-0.0953037	0.0768323	0.214823	NA	NA
ENSG00000204084	1	INPP5B	38326369	rs28411352	1	38278579	T	C	0.212302	0.0281865	0.0388562	0.468204	0.359864	0.0613989	4.59869e-09	0.0783254	0.108799	0.471579	0.159209	5
ENSG00000235358	1	RP11-399E6.1	41708045	rs35496942	1	41488904	A	G	0.274802	0.0406856	0.0376444	0.279791	1.24828	0.129064	3.97382e-22	0.0325933	0.0303447	0.282777	0.303038	10
ENSG00000116151	1	MORN1	2252692	rs7545940	1	2299627	C	T	0.374008	0.030347	0.0352971	0.389922	-0.407304	0.0575735	1.49977e-12	-0.074507	0.0872979	0.393394	0.946641	9
ENSG00000204060	1	FOXO6	41827594	rs12031277	1	41491801	G	A	0.276786	0.036171	0.0375953	0.335992	1.07052	0.127385	4.32275e-17	0.0337883	0.0353481	0.339137	0.165608	13
ENSG00000162384	1	C1orf123	53679771	rs2275087	1	53694388	C	T	0.483135	-0.041772	0.0329856	0.20538	-0.430559	0.0736132	4.94724e-09	0.0970181	0.0783862	0.21583	0.944732	20
ENSG00000040487	1	PQLC2	19638820	rs6889	1	19665497	C	A	0.325397	0.00574148	0.034264	0.866925	0.366727	0.0603298	1.21156e-09	0.015656	0.0934674	0.866975	0.63514	13
ENSG00000177868	1	CCDC23	43272723	rs11210713	1	43234243	T	A	0.0505952	-0.0871015	0.0756668	0.249683	0.37164	0.0640122	6.40705e-09	-0.234371	0.207566	0.258839	0.819298	7
ENSG00000243725	1	TTC4	55181495	rs74224063	1	55208669	A	G	0.127976	-0.0740168	0.0468908	0.114453	0.843119	0.120575	2.70091e-12	-0.0877893	0.0570153	0.123622	0.369937	3
ENSG00000134744	1	ZCCHC11	52873954	rs112890086	1	52808885	C	T	0.155754	0.0541355	0.0546524	0.321909	0.598731	0.104807	1.11189e-08	0.0904171	0.0926424	0.329075	0.233132	5
ENSG00000171357	1	LURAP1	46669006	rs28364741	1	46664249	G	A	0.377976	0.060132	0.0406225	0.138802	1.4132	0.12771	1.84077e-28	0.0425502	0.0290011	0.142323	0.424834	9
ENSG00000132122	1	SPATA6	48761044	rs11205484	1	48909014	T	C	0.34623	0.0392634	0.0346021	0.256496	-0.46499	0.076159	1.0247e-09	-0.0844392	0.075689	0.26459	0.562381	7
ENSG00000137960	1	GIPC2	78445226	rs524031	1	78576617	C	G	0.625992	0.0356504	0.0338457	0.292194	0.22936	0.0419848	4.68338e-08	0.155434	0.150284	0.301009	0.499494	8
ENSG00000153936	1	HS2ST1	87380331	rs61773086	1	87520521	C	T	0.0297619	-0.303693	0.0968612	0.00171656	-0.375803	0.0671372	2.17414e-08	0.808118	0.295423	0.00622941	0.0112474	7
ENSG00000084072	1	PPIE	40157854	rs12094291	1	40226046	A	G	0.247024	-0.040381	0.0397413	0.309584	1.03696	0.0714947	1.14265e-47	-0.0389417	0.0384187	0.310768	0.408503	15
ENSG00000117151	1	CTBS	85015289	rs3768247	1	85035247	C	G	0.0525794	0.113156	0.0745181	0.128889	0.616626	0.100646	8.974e-10	0.183508	0.124505	0.140507	0.0841523	4
ENSG00000137941	1	TTLL7	84330711	rs910184	1	84325129	T	C	0.87996	-0.0198772	0.0693705	0.774467	0.638513	0.078597	4.51487e-16	-0.0311305	0.108711	0.774603	0.332924	5
ENSG00000137968	1	SLC44A5	75667816	rs1249818	1	75858792	A	G	0.956349	0.054278	0.0535806	0.311053	-0.846004	0.0877898	5.59593e-22	-0.0641581	0.0636827	0.313711	0.0789644	11
ENSG00000237413	1	RP11-183M13.1	78695283	rs638232	1	78687687	T	C	0.834325	0.0326889	0.0411868	0.427386	0.456361	0.0586813	7.42972e-15	0.0716295	0.0907193	0.429777	0.873428	20
ENSG00000116157	1	GPX7	53068044	rs12089784	1	53068430	A	G	0.766865	-0.0749844	0.0423391	0.0765544	-0.862936	0.0660591	5.35079e-39	0.0868945	0.0495129	0.0792613	0.0968006	9
ENSG00000143036	1	SLC44A3	95285898	rs7512591	1	95290494	C	T	0.393849	-0.020688	0.0334361	0.536093	-0.746138	0.0739972	6.54721e-24	0.0277268	0.0448965	0.536858	0.213399	20
ENSG00000224081	1	LINC01057	95104017	rs3860340	1	95276691	T	C	0.393849	-0.0214861	0.033314	0.518954	-0.499068	0.0656197	2.83898e-14	0.0430525	0.066992	0.520451	0.197987	18
ENSG00000134201	1	GSTM5	110254864	rs11101989	1	110253741	C	A	0.688492	0.0516221	0.0399378	0.196162	-0.701511	0.0873516	9.67707e-16	-0.073587	0.0576638	0.201906	0.991151	10
ENSG00000134222	1	PSRC1	109822178	rs12740374	1	109817590	T	G	0.0426587	0.142197	0.0632991	0.0246763	1.23926	0.0965588	1.0541e-37	0.114743	0.0518547	0.0269122	0.860826	5
ENSG00000267272	1	RP5-1052I5.1	87595448	rs2764427	1	87542319	A	G	0.964286	0.134829	0.0799261	0.0916178	0.605746	0.0906093	2.3053e-11	0.222583	0.136082	0.101913	0.054405	10
ENSG00000181656	1	GPR88	101003693	rs2783693	1	101045040	T	C	0.751984	-0.0229804	0.037271	0.537514	-0.667238	0.0742715	2.61645e-19	0.0344411	0.05599	0.53847	0.167316	19
ENSG00000122481	1	RWDD3	95699711	rs10783001	1	95718941	C	T	0.618056	0.00250466	0.0335146	0.940427	-0.294362	0.0391756	5.73856e-14	-0.00850877	0.113861	0.94043	0.449937	9
ENSG00000238198	1	RP11-31F15.2	113554309	rs1619133	1	113648601	G	C	0.628968	-0.003706	0.036745	0.919664	-0.384237	0.0628703	9.86506e-10	0.00964509	0.0956441	0.919675	0.47569	11
ENSG00000134243	1	SORT1	109852192	rs12740374	1	109817590	T	G	0.0426587	0.142197	0.0632991	0.0246763	1.27256	0.0820609	3.08633e-54	0.111741	0.0502607	0.0262007	0.704652	5
ENSG00000134250	1	NOTCH2	120454176	rs2453044	1	120508524	G	A	0.111111	-0.0334598	0.0850522	0.694022	-0.480303	0.0736364	6.90869e-11	0.0696639	0.177402	0.694549	0.15647	3
ENSG00000231365	1	RP11-418J17.1	119683019	rs10923767	1	119732347	T	C	0.0882937	0.0879058	0.0628613	0.161991	-0.47523	0.0645707	1.84123e-13	-0.184975	0.134642	0.169494	0.943772	10
ENSG00000173218	1	VANGL1	116184574	rs41447448	1	116191145	C	G	0.266865	-0.0308385	0.0467171	0.509182	-0.791428	0.0867558	7.34282e-20	0.0389656	0.0591832	0.510288	0.738082	11
ENSG00000065183	1	WDR3	118472343	rs12025940	1	118518010	C	G	0.308532	0.0950772	0.039775	0.016831	-0.848568	0.133341	1.96722e-10	-0.112044	0.0500706	0.025239	0.155069	3
ENSG00000237975	1	FLG-AS1	152140601	rs7545406	1	152193286	T	G	0.291667	0.0141697	0.0358243	0.692449	-0.958839	0.0836842	2.14834e-30	-0.014778	0.0373844	0.692623	0.780767	8
ENSG00000079335	1	CDC14A	100810584	rs17420882	1	100818728	G	T	0.321429	0.0780844	0.0354988	0.027833	-0.652444	0.072635	2.64682e-19	-0.11968	0.0560166	0.032638	0.438892	17
ENSG00000171943	1	SRGAP2C	121107124	rs6683357	1	121164607	A	G	0.793651	0.0308876	0.0425336	0.467721	-0.529883	0.0594238	4.79012e-19	-0.0582914	0.0805355	0.469191	NA	NA
ENSG00000230921	1	HAO2-IT1	119911569	rs10802090	1	119912839	G	T	0.330357	0.000851569	0.0402966	0.98314	0.600553	0.0754385	1.70894e-15	0.00141797	0.0670994	0.98314	0.657432	8
ENSG00000134202	1	GSTM3	110276554	rs4970777	1	110283785	T	C	0.861111	-0.00222035	0.0428767	0.9587	0.874782	0.0923733	2.79639e-21	-0.00253818	0.0490149	0.958701	0.139737	7
ENSG00000271736	1	RP11-85G21.3	157250506	rs6427362	1	157210434	C	G	0.439484	0.0534498	0.0340791	0.116787	0.56666	0.0871169	7.79041e-11	0.0943243	0.0618639	0.127332	0.702898	8
ENSG00000232995	1	RP11-267N12.3	163214295	rs34702488	1	163256609	A	T	0.0228175	-0.129293	0.0989384	0.191281	-0.810516	0.0970335	6.65784e-17	0.159519	0.123553	0.19667	0.479725	16
ENSG00000000460	1	C1orf112	169631245	rs76487956	1	169717555	A	C	0.0119048	-0.00162496	0.0882372	0.985307	0.718934	0.0945188	2.82149e-14	-0.00226024	0.122734	0.985307	0.99254	12
ENSG00000143198	1	MGST3	165600098	rs4147594	1	165600606	T	C	0.779762	0.0433844	0.0418533	0.299931	-0.28305	0.0492396	9.0081e-09	-0.153275	0.15025	0.307667	0.812753	6
ENSG00000143156	1	NME7	169101769	rs7526721	1	169159866	T	G	0.744048	-0.053525	0.0372194	0.150407	0.349005	0.0491287	1.21294e-12	-0.153365	0.108808	0.158687	0.084567	17
ENSG00000213064	1	SFT2D2	168195176	rs12608	1	168221225	C	A	0.438492	-0.0187235	0.0330436	0.570966	-0.523193	0.0560005	9.39505e-21	0.035787	0.0632736	0.571672	0.877155	13
ENSG00000171806	1	METTL18	169761670	rs12121113	1	169784165	T	G	0.0109127	0.0639467	0.0910553	0.482502	-0.884708	0.125205	1.59364e-12	-0.07228	0.103428	0.484651	0.655351	12
ENSG00000118197	1	DDX59	200593024	rs12082129	1	200650490	T	C	0.213294	4.72444e-06	0.041768	0.99991	-0.418411	0.0513666	3.77458e-16	-1.12914e-05	0.0998253	0.99991	0.995916	4
ENSG00000227621	1	PHBP11	224044281	rs6702843	1	224055338	G	A	0.188492	-0.0103509	0.040745	0.799465	0.728039	0.102043	9.70717e-13	-0.0142175	0.0560009	0.799588	0.88144	20
ENSG00000133048	1	CHI3L1	203148059	rs4950928	1	203155882	C	G	0.85119	0.0273267	0.0484853	0.57302	0.460596	0.0633477	3.57042e-13	0.059329	0.105582	0.574169	0.0876092	4
ENSG00000121454	1	LHX4	180199421	rs1043744	1	180239535	C	T	0.589286	0.011327	0.0332266	0.733177	0.372909	0.0622509	2.09301e-09	0.0303747	0.0892453	0.733592	0.477922	11
ENSG00000117533	1	VAMP4	171669300	rs11590714	1	171716779	C	G	0.155754	-0.0073067	0.0457527	0.873117	0.493102	0.0839442	4.24977e-09	-0.0148178	0.0928197	0.873164	0.630324	7
ENSG00000174514	1	MFSD4	205538013	rs6593959	1	205602677	A	G	0.31746	-0.00608989	0.0341984	0.858664	-0.398984	0.0638108	4.03662e-10	0.0152635	0.0857485	0.85872	0.474334	6
ENSG00000203666	1	EFCAB2	245133007	rs61844237	1	245133662	C	G	0.590278	-0.00590023	0.0369828	0.873244	-0.582694	0.0736003	2.43298e-15	0.0101258	0.0634815	0.873269	0.975542	15
ENSG00000162704	1	ARPC5	183592401	rs2767305	1	183604905	G	A	0.274802	-0.0169548	0.039596	0.66851	0.241571	0.0425761	1.39609e-08	-0.0701856	0.164377	0.669393	0.965609	19
ENSG00000094963	1	FMO2	171154347	rs1795245	1	171126302	C	T	0.642857	-0.0156055	0.0345361	0.651367	-0.436977	0.0760753	9.24609e-09	0.0357124	0.0792783	0.652372	0.143413	8
ENSG00000007908	1	SELE	169691781	rs76487956	1	169717555	A	C	0.0119048	-0.00162496	0.0882372	0.985307	0.94056	0.0984419	1.24217e-21	-0.00172765	0.0938136	0.985307	0.988135	13
ENSG00000243155	1	RP11-46A10.5	180913178	rs7519322	1	180926745	A	G	0.859127	0.0598531	0.0557565	0.283059	-0.639213	0.114887	2.63904e-08	-0.0936356	0.0888355	0.291867	0.826785	3
ENSG00000238005	1	RP11-443B7.1	235093089	rs71640616	1	235103981	C	T	0.0337302	-0.0209305	0.0847577	0.804951	0.931047	0.133673	3.28138e-12	-0.0224806	0.091092	0.805071	NA	NA
ENSG00000160856	1	FCRL3	157644111	rs3761959	1	157669278	T	C	0.435516	-0.0284004	0.0337328	0.399832	0.35427	0.0608376	5.77297e-09	-0.080166	0.0962078	0.404699	0.838946	10
ENSG00000021852	1	C8B	57394883	rs626457	1	57407484	T	C	0.521825	-0.0420928	0.0342567	0.219166	0.281544	0.0407759	5.03198e-12	-0.149507	0.123586	0.226379	0.790526	3
ENSG00000154380	1	ENAH	225674537	rs2639706	1	225874059	C	G	0.794643	-0.0648345	0.0446659	0.146629	-0.57763	0.0739596	5.71547e-15	0.112242	0.0786503	0.15355	0.40053	17
ENSG00000067533	1	RRP15	218458629	rs56238934	1	218496066	C	T	0.384921	0.0127022	0.0353409	0.71928	0.254955	0.0445293	1.03092e-08	0.0498213	0.138889	0.71981	0.815732	4
ENSG00000223745	1	RP4-717I23.3	93727743	rs11164911	1	93810649	C	T	0.962302	-0.152583	0.0802221	0.0571702	0.568155	0.0543031	1.28209e-25	-0.268559	0.143512	0.0612984	0.0817805	12
ENSG00000120332	1	TNN	175036994	rs12065854	1	174906714	T	C	0.203373	-0.0438271	0.0416806	0.293031	-0.573385	0.0794364	5.26926e-13	0.0764357	0.0734594	0.2981	0.916779	13
ENSG00000076258	1	FMO4	171283347	rs2235510	1	171314142	C	T	0.395833	-0.0271803	0.0330454	0.410784	0.467241	0.0445611	1.00818e-25	-0.0581719	0.0709418	0.412219	0.518065	13
ENSG00000010932	1	FMO1	171217638	rs7516677	1	171341836	G	A	0.412698	-0.0250959	0.033077	0.448026	0.557279	0.0727249	1.81876e-14	-0.0450329	0.0596447	0.450237	0.869608	6
ENSG00000213057	1	C1orf220	178511887	rs10913573	1	178530455	A	G	0.371032	0.0240856	0.0335274	0.47252	-0.315007	0.0534505	3.78238e-09	-0.0764605	0.107222	0.475779	0.33664	8
ENSG00000094975	1	SUCO	172501489	rs763109	1	172604210	A	G	0.170635	0.0570911	0.0452783	0.207347	-0.264394	0.0481144	3.9046e-08	-0.215932	0.175704	0.219088	0.65175	5
ENSG00000273384	1	RP5-1098D14.1	178620841	rs2811316	1	178626867	T	C	0.508929	-0.0389702	0.0336149	0.246328	0.462143	0.0778046	2.85385e-09	-0.084325	0.0741095	0.255186	0.351521	16
ENSG00000198468	1	FLVCR1-AS1	213025450	rs6540769	1	213053820	A	G	0.539683	-0.0037647	0.0332651	0.909894	0.872868	0.0665907	2.96494e-39	-0.00431302	0.0381115	0.909897	0.0119553	20
ENSG00000008118	1	CAMK1G	209757062	rs7528476	1	209764876	G	A	0.46131	0.0973659	0.0345876	0.00487697	0.531417	0.088773	2.14744e-09	0.183219	0.0719229	0.0108516	0.40655	3
ENSG00000230628	1	RP4-781K5.6	234805269	rs556186	1	234814884	G	C	0.170635	-0.0487692	0.0451703	0.280287	-0.466927	0.0642456	3.65263e-13	0.104447	0.0978012	0.285541	0.335456	13
ENSG00000176393	1	RNPEP	201951500	rs12060875	1	201954339	T	A	0.514881	0.051002	0.0339269	0.132764	-0.625978	0.0635419	6.75846e-23	-0.0814757	0.0548256	0.137256	0.725882	9
ENSG00000162877	1	PM20D1	205797150	rs2793374	1	205647508	T	C	0.156746	0.0275341	0.0483853	0.569315	-0.55916	0.0985013	1.37336e-08	-0.0492419	0.0869658	0.571243	0.793792	3
ENSG00000117791	1	2025-03-02	220921567	rs6697965	1	220943801	C	T	0.680556	-0.015863	0.0340104	0.640917	-0.309073	0.0482707	1.52436e-10	0.0513244	0.110332	0.6418	0.300848	11
ENSG00000086619	1	ERO1LB	236378855	rs1749556	1	236387498	G	C	0.884921	0.0748745	0.0517644	0.148052	0.382025	0.0514362	1.10953e-13	0.195994	0.138046	0.155674	0.467829	20
ENSG00000131791	1	PRKAB2	146626685	rs4950368	1	146576094	A	C	0.835317	-0.0116624	0.0540591	0.829195	-0.198409	0.0350294	1.47825e-08	0.0587796	0.27266	0.829317	0.81442	6
ENSG00000007341	1	ST7L	113066140	rs10745330	1	113083439	T	C	0.615079	-0.0316328	0.0341892	0.354848	0.591298	0.0831473	1.14827e-12	-0.0534972	0.0583079	0.358883	0.392735	6
ENSG00000120341	1	SEC16B	177893091	rs6682862	1	177938437	A	G	0.423611	-0.0565294	0.0347133	0.103427	0.542103	0.0695913	6.71114e-15	-0.104278	0.0654188	0.110935	0.444856	9
ENSG00000198756	1	COLGALT2	183898796	rs10797924	1	183937280	G	A	0.843254	-0.0305688	0.0595878	0.607947	0.621777	0.0769105	6.24595e-16	-0.0491636	0.0960274	0.608669	0.524584	4
ENSG00000159173	1	TNNI1	201373625	rs2799685	1	201369279	T	C	0.522817	0.00566356	0.0335207	0.86583	0.641347	0.0594947	4.28387e-27	0.00883073	0.0522725	0.865847	0.855028	9
ENSG00000143126	1	CELSR2	109792641	rs12740374	1	109817590	T	G	0.0426587	0.142197	0.0632991	0.0246763	1.03858	0.085767	9.42765e-34	0.136915	0.0619876	0.0271924	0.430997	6
ENSG00000117114	1	LPHN2	81771845	rs3748770	1	82265905	A	G	0.244048	-0.0497393	0.0376038	0.185928	-0.462256	0.0672942	6.45705e-12	0.107601	0.0828429	0.193992	0.378045	7
ENSG00000135778	1	NTPCR	233086351	rs35690547	1	233114608	T	C	0.117063	-0.0202818	0.0506639	0.68892	-0.680574	0.077906	2.41874e-18	0.029801	0.074521	0.68923	0.615926	3
ENSG00000117280	1	RAB7L1	205737114	rs863725	1	205751196	T	C	0.509921	0.0258566	0.0329216	0.432218	0.360176	0.0532757	1.37411e-11	0.0717888	0.0920189	0.435301	0.617628	6
ENSG00000231663	1	RP5-827C21.4	234508553	rs561118	1	234554811	A	G	0.0714286	0.0339726	0.0738101	0.645323	0.452324	0.0810978	2.4398e-08	0.0751068	0.163734	0.646442	NA	NA
ENSG00000272668	1	RP11-190A12.8	159836744	rs11587021	1	159825916	T	C	0.333333	-0.042496	0.0406652	0.296013	0.564085	0.0606053	1.30856e-20	-0.0753362	0.0725435	0.299039	0.342408	7
ENSG00000160766	1	GBAP1	155183616	rs497829	1	155193532	G	C	0.756944	0.0244045	0.0434768	0.574577	-0.411822	0.0574657	7.69969e-13	-0.0592598	0.105895	0.575747	0.675354	7
ENSG00000158731	1	OR10J6P	159568088	rs2794524	1	159567042	A	G	0.193452	0.045818	0.0413467	0.2678	0.605983	0.071465	2.26288e-17	0.0756094	0.068811	0.271856	0.736477	7
ENSG00000227671	1	MIR3916	247353153	rs6656343	1	247352289	T	C	0.401786	-0.0472339	0.0331318	0.153973	-0.529942	0.0576415	3.79354e-20	0.0891303	0.0632669	0.158894	0.969242	12
ENSG00000133019	1	CHRM3	239549865	rs6672904	1	239491837	T	G	0.6875	0.0651097	0.0422573	0.123368	-0.668699	0.104442	1.52781e-10	-0.0973677	0.0649974	0.134127	0.195071	4
ENSG00000203761	1	MSTO2P	155581011	rs11264409	1	155715641	A	G	0.674603	0.0228868	0.0389286	0.556588	-0.474249	0.055818	1.95656e-17	-0.048259	0.082281	0.55753	0.413732	20
ENSG00000143622	1	RIT1	155867599	rs59781317	1	156016356	G	A	0.831349	-0.00833853	0.041891	0.842221	-0.309842	0.0559131	2.999e-08	0.0269122	0.135288	0.842322	0.228015	7
ENSG00000198952	1	SMG5	156219015	rs3762281	1	156304782	G	A	0.474206	0.0510212	0.033155	0.123836	-0.587267	0.0521487	2.03515e-29	-0.0868791	0.0569811	0.127334	0.943866	13
ENSG00000198715	1	C1orf85	156259880	rs35478936	1	156305162	T	C	0.247024	0.0498175	0.0374129	0.183004	-0.768174	0.0640274	3.65864e-33	-0.0648518	0.0490027	0.185691	0.887612	10
ENSG00000132677	1	RHBG	156339003	rs55745020	1	156341815	C	G	0.401786	0.001615	0.036129	0.964346	-0.423441	0.0546363	9.17657e-15	-0.00381399	0.0853238	0.964346	0.819214	11
ENSG00000162365	1	CYP4A22	47603107	rs4333799	1	47411548	A	G	0.493056	-0.0785728	0.0331919	0.0179217	0.370592	0.0510138	3.74302e-13	-0.21202	0.0941998	0.0244017	0.756494	15
ENSG00000230325	1	RP11-385F5.4	236703394	rs12065886	1	236744854	C	T	0.680556	-0.0135597	0.0342209	0.691927	-0.792712	0.0920316	7.08767e-18	0.0171055	0.0432151	0.692237	0.953422	20
ENSG00000117748	1	RPA2	28218035	rs17257252	1	28220484	A	C	0.0823413	0.0231146	0.0698622	0.740751	0.354018	0.0605859	5.1194e-09	0.0652922	0.197657	0.74115	0.400724	4
ENSG00000235241	1	RP11-108M9.5	17215590	rs696095	1	16802890	A	G	0.296627	-0.0100018	0.0408178	0.806429	-0.489973	0.0869409	1.74344e-08	0.020413	0.0833849	0.806608	0.172544	4
ENSG00000117115	1	PADI2	17393256	rs2235911	1	17425619	G	A	0.418651	-0.0607363	0.0333484	0.0685662	0.600794	0.0791817	3.26055e-14	-0.101093	0.0570839	0.076567	0.447887	10
ENSG00000116198	1	CEP104	3728645	rs1539648	1	3768729	C	T	0.34623	-0.0280546	0.0340792	0.410384	0.46625	0.0623686	7.67828e-14	-0.0601707	0.0735339	0.413202	0.940906	7
ENSG00000169598	1	DFFB	3773845	rs12029890	1	3797678	C	T	0.154762	0.102766	0.0487628	0.0350776	0.405446	0.0699692	6.84708e-09	0.253464	0.127977	0.047642	NA	NA
ENSG00000162836	1	ACP6	147101453	rs1344	1	147119273	A	G	0.422619	-0.0344842	0.0349573	0.323904	0.472556	0.0507978	1.36936e-20	-0.0729738	0.0743897	0.326609	0.119076	12
ENSG00000116667	1	C1orf21	184356192	rs10797980	1	184606886	C	T	0.615079	0.0121346	0.0350232	0.728987	-0.74259	0.0845192	1.54911e-18	-0.0163409	0.0472002	0.729189	0.697164	9
ENSG00000125945	1	ZNF436	23685941	rs4649024	1	23701583	T	C	0.178571	-0.0133911	0.0404377	0.740529	1.49559	0.137574	1.58226e-27	-0.00895372	0.0270505	0.740644	0.664859	14
ENSG00000249087	1	C1orf213	23695490	rs4649024	1	23701583	T	C	0.178571	-0.0133911	0.0404377	0.740529	1.20886	0.124762	3.34615e-22	-0.0110775	0.0334706	0.740674	0.740519	5
ENSG00000116874	1	WARS2	119573839	rs2645291	1	119572541	T	C	0.559524	-0.0471474	0.0342152	0.168214	-0.397075	0.057554	5.23083e-12	0.118737	0.08787	0.176606	0.534484	13
ENSG00000117834	1	SLC5A9	48688357	rs146267939	1	48601185	A	G	0.0238095	-0.0851679	0.127513	0.504187	-0.692488	0.0774739	3.95075e-19	0.122988	0.184651	0.505374	NA	NA
ENSG00000160781	1	PAQR6	156213206	rs3762281	1	156304782	G	A	0.474206	0.0510212	0.033155	0.123836	-0.681141	0.064179	2.58881e-26	-0.0749055	0.0491847	0.127773	0.987285	14
ENSG00000142856	1	ITGB3BP	63906441	rs217490	1	64059644	G	C	0.844246	0.0372169	0.0464199	0.422701	-1.11291	0.0741186	5.83328e-51	-0.0334411	0.0417698	0.423361	0.763557	10
ENSG00000242485	1	MRPL20	1337288	rs34429643	1	1316247	G	A	0.864087	0.0110586	0.0434083	0.79891	0.354165	0.058347	1.27926e-09	0.0312244	0.122673	0.799083	0.920015	8
ENSG00000215915	1	ATAD3C	1385069	rs2291887	1	1367193	T	G	0.890873	-0.00568866	0.0479564	0.905575	0.744472	0.121962	1.03365e-09	-0.0076412	0.0644288	0.905593	0.804069	8
ENSG00000188257	1	PLA2G2A	20301925	rs12733637	1	20288255	G	A	0.420635	0.0167204	0.0343299	0.626221	-0.387762	0.0586405	3.77808e-11	-0.0431203	0.0887733	0.627155	0.220593	4
ENSG00000079277	1	MKNK1	47023090	rs59446321	1	47059431	T	G	0.237103	0.0389285	0.0375682	0.300106	0.352826	0.0637077	3.05602e-08	0.110333	0.108326	0.308424	0.109887	7
ENSG00000142961	1	MOB3C	47073387	rs3818323	1	47075932	T	C	0.237103	0.0354824	0.0380065	0.350516	-0.390543	0.0695082	1.92442e-08	-0.090854	0.0986513	0.357071	0.0435017	9
ENSG00000231050	1	RP1-140A9.1	1822910	rs12038134	1	1703865	A	T	0.470238	-0.0164438	0.0350715	0.639165	0.567601	0.0859634	4.03407e-11	-0.0289707	0.0619446	0.640008	0.208433	17
ENSG00000178821	1	TMEM52	1849029	rs2803322	1	1868066	G	C	0.635913	-0.0226307	0.034048	0.506263	0.345491	0.0596615	7.003e-09	-0.065503	0.0991966	0.509039	0.045686	10
ENSG00000198890	1	PRMT6	107599267	rs2232015	1	107599258	T	A	0.295635	0.0283196	0.0365906	0.438955	-1.18154	0.0625331	1.26258e-79	-0.0239684	0.0309945	0.439339	0.436163	16
ENSG00000163041	1	H3F3A	226249552	rs6678547	1	226258009	T	C	0.361111	0.0555602	0.0341595	0.103845	0.639832	0.0631654	4.08842e-24	0.0868356	0.0540721	0.108291	0.0972576	20
ENSG00000143771	1	CNIH4	224544552	rs11800613	1	224653213	G	A	0.0178571	-0.444967	0.175604	0.0112792	-0.547329	0.052042	7.20854e-26	0.812979	0.330019	0.0137614	0.0893004	14
ENSG00000117602	1	RCAN3	24829387	rs196422	1	24867734	T	G	0.732143	0.0172702	0.0390485	0.65829	0.626497	0.0729262	8.63394e-18	0.0275663	0.0624109	0.658713	0.610696	15
ENSG00000184454	1	NCMAP	24882602	rs196422	1	24867734	T	G	0.732143	0.0172702	0.0390485	0.65829	0.284204	0.0433503	5.52766e-11	0.0607669	0.137708	0.659016	0.664587	13
ENSG00000272823	1	RP11-295M18.6	221002018	rs2642422	1	220977417	T	C	0.0297619	0.227294	0.0875445	0.0094228	-0.509023	0.092762	4.07875e-08	-0.44653	0.190265	0.0189309	0.0905577	4
ENSG00000238078	1	RP11-295M18.2	221002597	rs4587570	1	221034035	A	G	0.412698	0.0159906	0.0339793	0.637927	0.575502	0.099829	8.17161e-09	0.0277855	0.0592393	0.639042	0.339246	4
ENSG00000162817	1	C1orf115	220863187	rs2960544	1	220888461	C	T	0.769841	0.0239521	0.0364396	0.510981	-0.429185	0.0634759	1.36674e-11	-0.0558083	0.0853044	0.512967	0.281253	20
ENSG00000197568	1	HHLA3	70820488	rs542842	1	70860841	G	A	0.107143	0.0102223	0.0568997	0.857424	-0.629289	0.0777136	5.608e-16	-0.0162442	0.0904413	0.857458	0.83903	12
ENSG00000231437	1	RP11-88H9.2	112532392	rs2366125	1	112539061	G	A	0.600198	-0.0183302	0.0338048	0.587656	0.84655	0.103997	3.94949e-16	-0.0216528	0.0400209	0.588482	0.478291	7
ENSG00000215845	1	TSTD1	161007421	rs3766383	1	161008572	A	C	0.497024	0.0504238	0.0333946	0.131058	-0.368727	0.0598241	7.11456e-10	-0.136751	0.0932454	0.142493	0.924797	6
ENSG00000168653	1	NDUFS5	39491990	rs6682588	1	39521809	G	C	0.291667	0.0182856	0.0362658	0.614113	-0.553935	0.05148	5.3055e-27	-0.0330104	0.0655413	0.614502	0.346347	6
ENSG00000134255	1	CEPT1	111682249	rs660173	1	111737183	T	C	0.659722	-0.0103772	0.0353674	0.769208	0.359219	0.0604741	2.84932e-09	-0.0288882	0.0985764	0.769481	0.711959	8
ENSG00000162777	1	DENND2D	111729796	rs629608	1	111738116	G	T	0.477183	0.0104695	0.0330543	0.751443	0.585449	0.0824411	1.23482e-12	0.0178829	0.0565159	0.751682	NA	NA
ENSG00000156171	1	DRAM2	111659955	rs3762374	1	111682118	T	C	0.350198	0.011097	0.0365483	0.761413	0.761616	0.0790733	5.87094e-22	0.0145703	0.0480117	0.761528	0.457175	20
ENSG00000197147	1	LRRC8B	89990395	rs359947	1	90007555	A	T	0.169643	-0.00082868	0.0437719	0.984896	-0.332918	0.0551805	1.6069e-09	0.00248914	0.13148	0.984896	0.788017	3
ENSG00000142794	1	NBPF3	21766621	rs10916990	1	21763132	A	T	0.584325	0.0136971	0.0371924	0.712668	-1.03372	0.0823721	4.00524e-36	-0.0132503	0.0359947	0.712785	0.895095	15
ENSG00000143387	1	CTSK	150768684	rs7534124	1	150739073	T	C	0.41369	0.0193366	0.0332888	0.561326	-0.384779	0.0540829	1.12223e-12	-0.0502538	0.0868019	0.562624	0.952969	19
ENSG00000163131	1	CTSS	150702672	rs6657388	1	150748786	G	A	0.405754	-0.0143159	0.0338647	0.672487	0.427361	0.0435568	1.00387e-22	-0.0334984	0.079315	0.672772	0.931027	20
ENSG00000117226	1	GBP3	89472349	rs12121223	1	89481583	T	C	0.203373	-0.0766135	0.0445487	0.0854752	-1.07126	0.0846949	1.14087e-36	0.0715172	0.041968	0.0883643	0.123581	19
ENSG00000181754	1	AMIGO1	110046797	rs2570972	1	110052139	G	A	0.380952	-0.0194075	0.035291	0.58237	0.877059	0.0674413	1.14948e-38	-0.0221279	0.0402738	0.582706	0.968275	20
ENSG00000153904	1	DDAH1	85784164	rs233099	1	85826194	C	T	0.292659	0.0663714	0.0399431	0.0965828	-0.771135	0.0580278	2.67935e-40	-0.0860698	0.0522012	0.0991867	0.0758717	20
ENSG00000272512	1	RP11-54O7.17	931346	rs3121574	1	930567	G	A	0.227183	0.0207845	0.0439998	0.636658	-0.514051	0.0734057	2.50764e-12	-0.0404328	0.0857887	0.637422	0.960793	11
ENSG00000163239	1	TDRD10	154474695	rs58348886	1	154446198	C	T	0.185516	0.0347826	0.0449213	0.438754	-0.451057	0.0623285	4.59512e-13	-0.0771135	0.10016	0.441355	0.92441	3
ENSG00000160710	1	ADAR	154554538	rs11264223	1	154565519	A	G	0.521825	-0.0185125	0.033611	0.581779	-0.378715	0.0521402	3.77484e-13	0.0488824	0.0890049	0.582861	0.669536	7
ENSG00000162746	1	FCRLB	161691353	rs1875763	1	161696998	G	C	0.240079	0.0258012	0.0358192	0.471329	-0.543519	0.0784521	4.2673e-12	-0.0474706	0.0662576	0.47371	0.584573	13
ENSG00000198912	1	C1orf174	3805689	rs6701422	1	3808171	C	T	0.609127	0.0290983	0.0367655	0.428679	0.557844	0.0915427	1.10252e-09	0.0521621	0.06646	0.432533	0.197309	4
ENSG00000228794	1	RP11-206L10.11	762988	rs4951929	1	757734	T	C	0.883929	-0.00416556	0.0522144	0.936414	0.449783	0.0813435	3.21278e-08	-0.00926127	0.1161	0.93642	NA	NA
ENSG00000122477	1	LRRC39	100614409	rs41287250	1	100643730	G	A	0.0208333	0.0348488	0.0711711	0.624383	0.810798	0.107111	3.74177e-14	0.0429809	0.0879625	0.625106	0.900515	12
ENSG00000143502	1	SUSD4	223394161	rs61837633	1	223444182	T	G	0.220238	-0.0624151	0.0449956	0.1654	-0.549753	0.0622051	9.76688e-19	0.113533	0.082849	0.170574	0.340848	20
ENSG00000162620	1	LRRIQ3	74491699	rs504866	1	74685240	C	T	0.739087	0.0430653	0.0350696	0.219449	-0.70876	0.0840378	3.34542e-17	-0.0607615	0.050002	0.224297	0.27467	12
ENSG00000272864	1	RP11-17E13.2	75164453	rs7527057	1	75172001	A	T	0.109127	0.0226979	0.0554639	0.682365	-0.61357	0.0683504	2.78689e-19	-0.0369932	0.0904893	0.682677	0.471044	4
ENSG00000116857	1	TMEM9	201103900	rs1106729	1	201123799	C	G	0.224206	-0.0117186	0.0361095	0.745537	0.516055	0.0684851	4.87246e-14	-0.022708	0.0700371	0.745765	NA	NA
ENSG00000009724	1	MASP2	11086580	rs10779750	1	11106359	C	T	0.885913	0.106281	0.0512637	0.0381514	0.427448	0.06815	3.56066e-10	0.248641	0.126312	0.0490138	0.941795	3
ENSG00000187010	1	RHD	25598884	rs1293261	1	25713234	T	A	0.236111	0.0048418	0.0369759	0.895819	-0.658274	0.0865312	2.79748e-14	-0.0073553	0.0561793	0.895834	0.997025	5
ENSG00000188672	1	RHCE	25688740	rs9689	1	25688276	G	A	0.243056	-0.000808286	0.0349241	0.981535	0.638583	0.0777346	2.12323e-16	-0.00126575	0.0546902	0.981535	0.931569	5
ENSG00000116580	1	GON4L	155719508	rs12026057	1	155889327	T	C	0.756944	0.0565217	0.0384714	0.141782	-0.279742	0.0512327	4.75534e-08	-0.202049	0.142416	0.155978	0.464944	8
ENSG00000182134	1	TDRKH	151742583	rs6587619	1	151776214	G	A	0.825397	-0.0470978	0.0382191	0.217833	0.319546	0.0562679	1.35479e-08	-0.14739	0.122388	0.22848	0.925864	13
ENSG00000159445	1	THEM4	151846060	rs6693396	1	151930673	G	T	0.262897	-0.0233753	0.0364155	0.520936	-0.41433	0.0515989	9.76128e-16	0.0564171	0.0881705	0.522261	0.97183	20
ENSG00000197747	1	S100A10	151955391	rs6587640	1	151955230	T	C	0.263889	-0.0192656	0.038672	0.618358	0.432506	0.0568203	2.70249e-14	-0.0445441	0.0896051	0.619107	0.899068	20
ENSG00000117643	1	MAN1C1	25943959	rs11247595	1	26008659	C	T	0.515873	0.0381486	0.0330522	0.248421	-0.343629	0.0578151	2.7885e-09	-0.111017	0.0979825	0.257203	0.885333	4
ENSG00000143028	1	SYPL2	110009180	rs2787015	1	110009434	C	A	0.963294	-0.0869019	0.142959	0.543268	-1.02614	0.0801485	1.57764e-37	0.0846882	0.139474	0.543721	0.455587	12
ENSG00000187815	1	ZFP69	40942887	rs7547819	1	40948479	C	T	0.502976	-0.0550261	0.0332955	0.0984011	-0.5306	0.0934196	1.34894e-08	0.103705	0.0653531	0.112547	NA	NA
ENSG00000238287	1	RP11-656D10.3	40958829	rs7547819	1	40948479	C	T	0.502976	-0.0550261	0.0332955	0.0984011	-0.628548	0.108373	6.63725e-09	0.0875448	0.0550807	0.111972	0.258785	4
ENSG00000170498	1	KISS1	204159469	rs56110977	1	204166920	G	C	0.0287698	-0.084663	0.0873452	0.3324	-0.593474	0.100855	3.99397e-09	0.142657	0.149159	0.338868	0.313107	11
ENSG00000067208	1	EVI5	92974253	rs7549341	1	93266948	T	C	0.958333	0.0102395	0.0801907	0.898395	-0.251937	0.042192	2.35515e-09	-0.0406431	0.318369	0.898418	0.943021	9
ENSG00000142609	1	C1orf222	1853396	rs752966	1	1856227	T	C	0.479167	-0.0513274	0.0338989	0.129992	0.460075	0.0772216	2.55575e-09	-0.111563	0.0760235	0.142245	0.0207599	20
ENSG00000116785	1	CFHR3	196743925	rs16840522	1	196710916	C	T	0.047619	0.0337002	0.0760646	0.657732	-0.964076	0.0805354	5.05133e-33	-0.034956	0.078953	0.657951	0.732408	12
ENSG00000244414	1	CFHR1	196788887	rs16840522	1	196710916	C	T	0.047619	0.0337002	0.0760646	0.657732	-1.0542	0.0745305	2.01827e-45	-0.0319676	0.0721892	0.657889	0.915421	14
ENSG00000134365	1	CFHR4	196819371	rs10922109	1	196704632	A	C	0.440476	0.00212985	0.033091	0.948681	-0.458756	0.0555908	1.55285e-16	-0.00464266	0.0721342	0.948682	0.571774	20
ENSG00000197785	1	ATAD3A	1447531	rs9439462	1	1462766	T	C	0.37004	-0.0352541	0.0399522	0.377557	0.541298	0.0962518	1.86833e-08	-0.0651288	0.0747112	0.38335	0.628427	4
ENSG00000116191	1	RALGPS2	178694300	rs10913568	1	178513411	T	C	0.53373	-0.0156578	0.0332454	0.637658	0.312599	0.0514437	1.22813e-09	-0.0500891	0.106671	0.638664	0.180203	16
ENSG00000254685	1	FPGT	74663896	rs10789388	1	74568752	G	C	0.843254	0.071586	0.0407045	0.0786321	-0.325378	0.0544124	2.23348e-09	-0.220009	0.130397	0.091561	0.959975	6
ENSG00000196418	1	ZNF124	247285277	rs12058648	1	247286645	C	T	0.121032	0.0220654	0.0475569	0.642663	-0.707942	0.0818821	5.33985e-18	-0.0311684	0.0672729	0.643141	0.646658	9
ENSG00000186301	1	MST1P2	16972069	rs2235932	1	17303589	T	C	0.233135	-0.0469717	0.0370484	0.204853	0.466233	0.0640722	3.42136e-13	-0.100747	0.0806604	0.211654	0.695245	14
ENSG00000218510	1	LINC00339	22351681	rs11801382	1	22352108	T	C	0.106151	-0.0327512	0.0505539	0.517084	0.673978	0.0581611	4.73445e-31	-0.0485939	0.0751254	0.517737	0.430807	5
ENSG00000058453	1	CROCC	17066768	rs11203280	1	17342783	T	G	0.646825	0.0712502	0.0336225	0.03408	0.348252	0.0594767	4.76249e-09	0.204594	0.102675	0.0463014	0.486853	11
ENSG00000186715	1	MST1L	17081405	rs7513616	1	17298496	G	A	0.233135	-0.0598582	0.0383127	0.118203	-0.420963	0.0712344	3.43057e-09	0.142193	0.094139	0.130925	0.923791	7
ENSG00000162650	1	ATXN7L2	110026101	rs4970766	1	110013955	T	C	0.957341	-0.0927324	0.137992	0.501574	-0.65262	0.0672072	2.71816e-22	0.142092	0.211949	0.502597	0.367528	11
ENSG00000189171	1	S100A13	153591263	rs9330298	1	153590254	A	C	0.672619	-0.0381923	0.0335779	0.255362	0.335841	0.0614255	4.56541e-08	-0.113721	0.102122	0.265459	NA	NA
ENSG00000160678	1	S100A1	153600402	rs28510471	1	153609886	G	C	0.69246	-0.0594101	0.0347623	0.087444	-0.44003	0.0719646	9.68394e-10	0.135014	0.0820277	0.0997732	0.230169	6
ENSG00000272030	1	RP1-178F15.4	153603914	rs28580554	1	153606851	G	A	0.693452	-0.0603411	0.0348387	0.0832703	-0.860698	0.0829607	3.23014e-25	0.0701072	0.0410375	0.0875676	0.330765	17
ENSG00000151360	2	ALLC	3705785	rs3820897	2	3642361	C	T	0.246032	-0.0969973	0.0365861	0.00802047	-0.527691	0.0785992	1.89758e-11	0.183815	0.0745426	0.013667	0.555805	7
ENSG00000134330	2	IAH1	9613787	rs4278906	2	9661589	T	C	0.094246	-0.0369837	0.0844758	0.661529	0.31854	0.0577652	3.49983e-08	-0.116104	0.266031	0.662525	0.99906	6
ENSG00000234171	2	AC108488.3	3606082	rs35489637	2	3616123	A	C	0.563492	0.0366359	0.0337138	0.277181	-0.985762	0.0741664	2.60279e-40	-0.0371651	0.0343149	0.278782	0.0676191	14
ENSG00000271868	2	RP11-1293J14.1	3500727	rs57139325	2	3519283	C	T	0.759921	-0.0243823	0.0395468	0.537537	0.51012	0.0788742	9.96277e-11	-0.0477972	0.077876	0.539374	0.0209785	5
ENSG00000236008	2	AC011747.4	8699963	rs4669294	2	8723673	A	G	0.637897	-0.0111303	0.0353267	0.75271	-0.929147	0.0922147	7.0601e-24	0.0119791	0.0380392	0.752827	0.9509	7
ENSG00000163029	2	SMC6	17845079	rs300181	2	17970731	G	A	0.922619	-0.04474	0.0534508	0.402574	0.633168	0.0589574	6.64635e-27	-0.0706606	0.0846741	0.403999	0.681143	20
ENSG00000162981	2	FAM84A	14772810	rs1515941	2	14565653	G	A	0.217262	0.0145421	0.0388592	0.708236	0.77969	0.113201	5.67102e-12	0.0186511	0.0499128	0.708647	0.569548	14
ENSG00000234378	2	AC098828.2	20263617	rs11689490	2	20281927	C	T	0.316468	-0.00742446	0.0389797	0.848941	0.723991	0.08992	8.17847e-16	-0.0102549	0.0538551	0.848983	0.0301284	15
ENSG00000183891	2	TTC32	20096404	rs60084614	2	20101229	A	C	0.174603	0.067058	0.043114	0.11986	1.21734	0.1118	1.3076e-27	0.0550857	0.0357761	0.123625	0.50385	13
ENSG00000178295	2	GEN1	17935125	rs2615051	2	17938501	G	A	0.921627	-0.0452399	0.0527091	0.39073	-0.451168	0.0496379	9.97857e-20	0.100273	0.117348	0.392832	0.751862	20
ENSG00000163032	2	VSNL1	17720393	rs435668	2	17741525	C	G	0.866071	0.0461785	0.0487143	0.343158	0.270728	0.0416627	8.13422e-11	0.170572	0.181843	0.348236	0.406365	20
ENSG00000186453	2	FAM228A	24397938	rs4665253	2	24382546	A	G	0.777778	0.0222326	0.0418747	0.595467	-0.656897	0.093892	2.62808e-12	-0.0338449	0.0639295	0.596522	0.812867	19
ENSG00000228262	2	AC073218.2	34902646	rs35126722	2	34937694	G	A	0.12004	-0.0605913	0.0492292	0.218398	0.716413	0.103073	3.63946e-12	-0.0845759	0.0697853	0.225533	0.436293	10
ENSG00000118961	2	C2orf43	20883788	rs10182643	2	20884586	C	G	0.454365	-0.00894461	0.0333437	0.788502	-0.53216	0.0817217	7.42273e-11	0.0168081	0.0627104	0.788678	0.290403	11
ENSG00000213639	2	PPP1CB	28974506	rs10188412	2	29000287	T	C	0.0555556	0.00521226	0.0558364	0.925626	0.30591	0.045036	1.10154e-11	0.0170385	0.182543	0.925633	0.338445	7
ENSG00000115944	2	COX7A2L	42560686	rs1981664	2	42577170	G	A	0.728175	-0.00538907	0.0375067	0.885751	-0.608692	0.0579139	7.74534e-26	0.00885353	0.0616243	0.885761	0.223558	20
ENSG00000219626	2	FAM228B	24299396	rs34772797	2	24365988	T	C	0.0396825	0.0995803	0.105604	0.345701	-0.380374	0.0685835	2.92043e-08	-0.261796	0.281616	0.352568	0.458263	4
ENSG00000204792	2	AC104135.3	75145275	rs12366	2	75185856	T	G	0.420635	-0.0155269	0.0349767	0.657099	1.17471	0.0656036	1.05525e-71	-0.0132176	0.0297839	0.657198	0.763138	20
ENSG00000186854	2	TRABD2A	85048774	rs78839646	2	85088340	C	T	0.0128968	0.135122	0.225389	0.548835	0.798226	0.131256	1.19112e-09	0.169278	0.283731	0.550765	0.874079	5
ENSG00000144043	2	TEX261	71213068	rs7583998	2	71217538	A	G	0.159722	0.00495224	0.0415028	0.905019	0.362551	0.047503	2.30844e-14	0.0136594	0.114488	0.905031	0.868991	6
ENSG00000231259	2	AC125232.1	87257800	rs1460507	2	87317017	G	A	0.625992	-0.031804	0.0368801	0.388487	-0.816394	0.0833475	1.18227e-22	0.0389567	0.0453491	0.390319	NA	NA
ENSG00000233266	2	HMGB1P31	54278471	rs1833497	2	54279323	G	A	0.735119	0.0315135	0.0352713	0.371611	0.557181	0.0997759	2.34609e-08	0.0565588	0.0641082	0.377647	0.365148	20
ENSG00000115364	2	MRPL19	75873909	rs13391581	2	75913595	G	A	0.16369	-0.0454333	0.0497064	0.3607	-0.427606	0.0475572	2.4411e-19	0.10625	0.116843	0.363167	0.325552	20
ENSG00000042493	2	CAPG	85621871	rs4240199	2	85549868	G	A	0.956349	0.0280639	0.0705792	0.690909	-0.311802	0.0570933	4.72735e-08	-0.0900055	0.226958	0.691682	0.716739	3
ENSG00000270696	2	RP11-342K6.1	75887588	rs11688959	2	75878511	A	G	0.161706	-0.0437228	0.0500284	0.382141	0.623832	0.0693071	2.23702e-19	-0.0700875	0.0805724	0.384372	0.418985	17
ENSG00000272156	2	RP11-477N3.1	54309691	rs11890838	2	54261066	C	T	0.458333	-0.0259889	0.0357032	0.466666	-0.409518	0.0738883	2.98364e-08	0.0634622	0.0879322	0.470468	0.856601	5
ENSG00000115423	2	DNAH6	84743579	rs4832108	2	84940477	C	T	0.114087	-0.0226698	0.0478486	0.635654	0.556178	0.0736527	4.30752e-14	-0.04076	0.0862003	0.636319	0.351119	12
ENSG00000225765	2	AC068535.3	105028685	rs58062527	2	105026282	C	T	0.416667	0.0377606	0.0338707	0.264917	0.418788	0.0648653	1.07312e-10	0.0901664	0.0820748	0.271948	0.950795	10
ENSG00000152291	2	TGOLN2	85545147	rs4240199	2	85549868	G	A	0.956349	0.0280639	0.0705792	0.690909	-0.406886	0.0463192	1.5722e-18	-0.0689724	0.173639	0.691208	0.388188	12
ENSG00000068724	2	TTC7A	47143296	rs11674443	2	47190873	A	G	0.676587	-0.00798027	0.0336205	0.812375	-0.429471	0.0769117	2.35121e-08	0.0185816	0.0783542	0.812541	0.623878	5
ENSG00000135951	2	TSGA10	99613724	rs4347885	2	99804007	A	G	0.659722	-0.00696416	0.0347309	0.841076	0.648183	0.0756652	1.06712e-17	-0.0107441	0.0535966	0.841119	0.804075	19
ENSG00000146556	2	WASH2P	114341664	rs11684486	2	114451680	A	G	0.111111	-0.0835849	0.0749945	0.265045	-0.549747	0.057529	1.22402e-21	0.152042	0.137341	0.268275	0.480107	18
ENSG00000144021	2	CIAO1	96931870	rs62153039	2	96945712	T	C	0.217262	-0.0468274	0.0379177	0.21684	-0.378325	0.0483093	4.82831e-15	0.123776	0.101464	0.222503	0.985542	20
ENSG00000236397	2	DDX11L2	114356606	rs11684486	2	114451680	A	G	0.111111	-0.0835849	0.0749945	0.265045	0.912748	0.0775387	5.47332e-32	-0.091575	0.0825309	0.267178	0.521924	20
ENSG00000135968	2	GCC2	109065017	rs2139809	2	109045638	C	T	0.959325	-0.00657505	0.0523939	0.900133	0.354413	0.0509866	3.62453e-12	-0.0185519	0.147857	0.90015	0.885274	7
ENSG00000240356	2	RPL23AP7	114368079	rs6748854	2	114453880	T	C	0.324405	-0.0848959	0.0336514	0.0116423	-0.587348	0.0995699	3.66047e-09	0.144541	0.0623136	0.020364	0.0308759	11
ENSG00000226479	2	TMEM185B	120978854	rs2018962	2	120974602	A	C	0.660714	0.0193088	0.0347363	0.5783	-0.241215	0.0388165	5.15721e-10	-0.0800481	0.144581	0.579813	0.372832	20
ENSG00000198130	2	HIBCH	191054461	rs2582746	2	191163784	C	T	0.244048	-0.0674195	0.0361955	0.0625115	0.625555	0.0501402	1.00783e-35	-0.107775	0.0585027	0.0654414	0.136431	20
ENSG00000226747	2	AC007966.1	186584601	rs10931196	2	186644276	C	T	0.43254	0.0210029	0.0329106	0.523357	0.8252	0.0756051	9.81511e-28	0.0254519	0.0399501	0.524065	0.460371	20
ENSG00000213222	2	AC093724.2	132480826	rs4335991	2	132544149	T	G	0.268849	-0.0606578	0.0393918	0.123594	-0.629213	0.10057	3.93717e-10	0.0964027	0.0644732	0.134853	0.0520841	3
ENSG00000136718	2	IMP4	131099798	rs12232961	2	131089343	T	G	0.154762	-0.0170705	0.0590065	0.772353	-0.281285	0.0387191	3.73724e-13	0.0606876	0.209941	0.772528	0.232622	7
ENSG00000168702	2	LRP1B	140988992	rs10211565	2	142889154	A	C	0.332341	-0.0519356	0.0350795	0.138737	-0.838098	0.0754708	1.18703e-28	0.0619684	0.0422264	0.142233	0.467901	20
ENSG00000144120	2	TMEM177	120436743	rs72967120	2	120451278	T	A	0.12004	0.0495287	0.0533066	0.352822	-0.676832	0.0792345	1.31763e-17	-0.0731772	0.0792235	0.355652	0.00397943	10
ENSG00000227359	2	AC017074.2	114435279	rs75661355	2	114400249	T	C	0.168651	0.00140147	0.0543578	0.979431	0.779601	0.126384	6.89283e-10	0.00179768	0.0697258	0.979431	0.366196	6
ENSG00000152292	2	SH2D6	85645844	rs11678715	2	85648875	G	C	0.0376984	-0.0458441	0.077312	0.553199	0.709321	0.0896984	2.61884e-15	-0.064631	0.1093	0.554309	0.797794	15
ENSG00000011523	2	CEP68	65283500	rs2080385	2	65292762	T	G	0.330357	-0.0233591	0.0354908	0.510427	-0.412003	0.0692695	2.71721e-09	0.0566964	0.0866679	0.512996	0.186551	6
ENSG00000182263	2	FIGN	164449906	rs2028406	2	164472105	C	T	0.822421	0.0259111	0.0447697	0.562748	-0.324354	0.0576414	1.83264e-08	-0.0798853	0.138755	0.5648	NA	NA
ENSG00000169432	2	SCN9A	167051695	rs34784693	2	167213647	T	C	0.0912698	0.000204927	0.0597817	0.997265	-0.506427	0.0762719	3.14206e-11	-0.000404653	0.118046	0.997265	0.511354	7
ENSG00000152128	2	TMEM163	135213330	rs10928512	2	135451302	T	G	0.0208333	0.0660691	0.0844008	0.433744	0.421914	0.0757399	2.5392e-08	0.156594	0.202008	0.43823	0.47933	4
ENSG00000204217	2	BMPR2	203241659	rs67714233	2	203330981	G	C	0.127976	-0.0478405	0.0679147	0.481171	0.495379	0.0597082	1.07071e-16	-0.0965735	0.13759	0.482745	0.688029	13
ENSG00000196912	2	ANKRD36B	98108978	rs12712056	2	98170122	C	T	0.426587	0.0141994	0.0349527	0.684561	-0.692356	0.0874899	2.50141e-15	-0.0205088	0.0505502	0.684954	0.276794	20
ENSG00000152117	2	AC093838.4	132250386	rs10184853	2	132194028	C	T	0.720238	0.0128562	0.0444589	0.772451	-0.662422	0.0639195	3.63853e-25	-0.0194079	0.0671418	0.772537	0.782278	10
ENSG00000261338	2	RP11-378A13.1	219120042	rs6736362	2	219115108	T	C	0.575397	0.00160642	0.0333822	0.961619	0.646723	0.0946172	8.19159e-12	0.00248394	0.0516187	0.96162	0.821511	14
ENSG00000054219	2	LY75	160628362	rs57771571	2	160767804	C	G	0.285714	0.0864048	0.0354216	0.0147146	0.74619	0.0718789	3.0194e-25	0.115795	0.0487628	0.0175656	0.489461	20
ENSG00000237753	2	AC079922.3	113399409	rs11900874	2	113387570	T	C	0.459325	-0.0205989	0.0346828	0.552565	0.391123	0.0699566	2.25845e-08	-0.052666	0.0891739	0.554789	NA	NA
ENSG00000115425	2	PECR	216861052	rs7600044	2	216905927	A	G	0.185516	-0.0202306	0.0358367	0.572399	0.36053	0.0594706	1.34167e-09	-0.0561135	0.0998301	0.574055	0.385059	3
ENSG00000242441	2	GTF2A1L	48844937	rs2140551	2	48822381	A	G	0.55754	-0.0549094	0.0331487	0.0976293	0.880685	0.077239	4.0829e-30	-0.0623485	0.0380348	0.101161	0.73333	18
ENSG00000227403	2	AC009299.3	162101250	rs11678980	2	162101261	A	G	0.384921	0.0414019	0.0354174	0.242416	-0.641711	0.0689303	1.28363e-20	-0.064518	0.0556255	0.246105	0.432103	9
ENSG00000154252	2	GAL3ST2	242716240	rs6756901	2	242707101	G	A	0.618056	-0.00023843	0.0374608	0.994922	0.789075	0.0762067	3.9966e-25	-0.000302164	0.0474743	0.994922	0.586589	12
ENSG00000079246	2	XRCC5	216972187	rs207879	2	216999339	T	A	0.889881	-0.0137554	0.0534889	0.797052	0.299173	0.0548188	4.82919e-08	-0.0459781	0.178988	0.797273	NA	NA
ENSG00000224063	2	AC007319.1	187867947	rs6434220	2	188401993	G	A	0.219246	-0.0977097	0.0522138	0.0612985	0.68298	0.0929639	2.03131e-13	-0.143064	0.0788911	0.0697649	0.587361	20
ENSG00000197927	2	C2orf27A	132479948	rs10168799	2	132537162	G	A	0.269841	-0.0547217	0.0386992	0.157354	-0.757803	0.0916619	1.36948e-16	0.072211	0.0518092	0.163382	0.0577319	7
ENSG00000169629	2	RGPD8	113127669	rs145713961	2	113117451	G	T	0.0952381	0.0906494	0.064421	0.159386	-1.00404	0.0968659	3.56784e-25	-0.0902846	0.0647503	0.163212	0.462074	12
ENSG00000260804	2	RP11-566E18.3	217081768	rs4987039	2	217070057	A	G	0.0109127	0.0530761	0.195312	0.785814	1.11899	0.134521	8.91992e-17	0.0474322	0.174636	0.785925	NA	NA
ENSG00000226266	2	AC009961.3	160527219	rs5023988	2	160666717	A	G	0.0248016	-0.171166	0.133698	0.200462	1.26617	0.202306	3.88262e-10	-0.135184	0.107779	0.209743	NA	NA
ENSG00000125630	2	POLR1B	113299492	rs13413001	2	113315803	C	A	0.303571	-0.0353656	0.0359604	0.325382	0.726549	0.0753623	5.37941e-22	-0.0486761	0.0497517	0.327885	0.9487	7
ENSG00000204186	2	ZDBF2	207139387	rs2122120	2	207252251	T	C	0.134921	-0.0053257	0.0529194	0.919838	0.43314	0.0769977	1.85116e-08	-0.0122956	0.122196	0.919851	0.640122	3
ENSG00000136710	2	CCDC115	131095814	rs9967796	2	131131869	G	A	0.154762	-0.0535593	0.044958	0.233528	0.366001	0.0641514	1.16161e-08	-0.146336	0.125485	0.243547	0.856557	4
ENSG00000144026	2	ZNF514	95813075	rs6721123	2	95630221	C	T	0.388889	-0.0114263	0.0352296	0.745683	0.529141	0.0685963	1.22086e-14	-0.0215941	0.0666377	0.745899	0.247284	11
ENSG00000170745	2	KCNS3	18059114	rs1841654	2	18074107	A	G	0.592262	-0.0141837	0.0338318	0.675039	0.733431	0.0820601	3.97247e-19	-0.0193388	0.0461788	0.675376	0.60045	12
ENSG00000180902	2	D2HGDH	242673994	rs7582582	2	242710079	T	C	0.593254	-0.00282966	0.0353644	0.936226	-0.428889	0.0441359	2.54054e-22	0.00659765	0.0824586	0.936228	0.684338	12
ENSG00000146205	2	ANO7	242127924	rs4675975	2	242191063	C	A	0.943452	0.00251551	0.0846314	0.976288	0.521985	0.0853088	9.43014e-10	0.00481912	0.162136	0.976288	0.909358	10
ENSG00000233445	2	RPL17P11	234630168	rs11891311	2	234639310	A	G	0.123016	0.0101571	0.0521324	0.845523	0.639426	0.0773324	1.35613e-16	0.0158847	0.0815526	0.845566	0.944938	13
ENSG00000273080	2	RP11-301O19.1	86422713	rs13018652	2	86375470	G	A	0.159722	0.0260754	0.0426407	0.540859	0.657265	0.0905182	3.83849e-13	0.0396726	0.0651056	0.542288	0.891969	19
ENSG00000225889	2	AC074289.1	64370373	rs1963382	2	64479841	C	G	0.651786	-0.00322498	0.0377362	0.931895	-0.436089	0.0605701	6.03285e-13	0.00739523	0.0865393	0.931899	0.820288	20
ENSG00000218819	2	TDRD15	21346789	rs666126	2	21282435	G	A	0.650794	-0.0122893	0.0369515	0.739452	0.569092	0.0726347	4.68897e-15	-0.0215946	0.0649891	0.739678	0.485858	15
ENSG00000115275	2	MOGS	74688184	rs2270016	2	74686329	T	C	0.821429	-0.0224835	0.0461496	0.626126	0.467733	0.0744583	3.34652e-10	-0.0480691	0.0989628	0.627159	0.856328	6
ENSG00000115523	2	GNLY	85912298	rs3755007	2	85920249	G	T	0.579365	0.000168529	0.0333374	0.995966	-0.383255	0.0625063	8.70769e-10	-0.000439731	0.0869849	0.995966	0.997286	4
ENSG00000172478	2	C2orf54	241825465	rs9973765	2	241837000	T	C	0.435516	0.0295292	0.0355574	0.406276	0.809775	0.0628368	5.33112e-38	0.0364659	0.0440013	0.407248	0.986266	20
ENSG00000163053	2	SLC16A14	230899698	rs55982019	2	230962026	C	T	0.383929	0.0277966	0.0355009	0.433638	0.463782	0.0798144	6.21916e-09	0.0599346	0.0772383	0.437767	0.480908	5
ENSG00000134324	2	LPIN1	11817721	rs3795974	2	11924950	C	T	0.24504	0.0403215	0.0368152	0.273411	0.371866	0.0642367	7.08088e-09	0.10843	0.100758	0.28186	NA	NA
ENSG00000064012	2	CASP8	202098166	rs10804111	2	202145612	T	C	0.683532	0.06892	0.035042	0.0492085	0.391946	0.0631728	5.49245e-10	0.175841	0.0937898	0.0608152	0.171936	5
ENSG00000162994	2	CLHC1	55401927	rs17046778	2	55459373	G	T	0.28869	-0.016486	0.035896	0.646041	0.770048	0.0869269	8.10457e-19	-0.0214091	0.0466779	0.646482	0.42427	15
ENSG00000230596	2	AC112229.4	111143954	rs66741152	2	111418368	G	A	0.0833333	-0.081106	0.0657099	0.21709	-0.935474	0.16906	3.1411e-08	0.0867004	0.0719687	0.228321	0.241381	12
ENSG00000184115	2	RP13-1039J1.2	111160491	rs4443010	2	111469138	T	C	0.606151	0.0349202	0.0335034	0.297277	-0.826789	0.111488	1.20777e-13	-0.0422359	0.0409206	0.302005	0.209211	4
ENSG00000172954	2	LCLAT1	30670092	rs11892635	2	30666904	G	A	0.362103	-0.02159	0.0358797	0.547352	0.655788	0.0681029	6.00935e-22	-0.0329222	0.0548191	0.548132	0.632383	20
ENSG00000196151	2	WDSUB1	160092304	rs714156	2	160141068	C	T	0.327381	-0.00161517	0.0343102	0.962453	-0.442763	0.0691611	1.53443e-10	0.00364793	0.0774932	0.962454	0.795376	12
ENSG00000115446	2	UNC50	99225042	rs72821965	2	99188783	C	T	0.313492	0.0421323	0.0367815	0.252012	0.612804	0.0728724	4.1255e-17	0.0687533	0.0605759	0.256378	0.0940281	7
ENSG00000234389	2	AC007278.3	103055173	rs2041739	2	102994333	T	C	0.168651	-0.0196575	0.0419453	0.639323	0.369259	0.0659844	2.19159e-08	-0.053235	0.113991	0.640492	0.67606	4
ENSG00000144182	2	LIPT1	99771418	rs720229	2	99704273	C	T	0.660714	-0.00437733	0.0344443	0.898874	0.420073	0.0653213	1.26875e-10	-0.0104204	0.082012	0.898893	0.946643	7
ENSG00000144214	2	LYG1	99900701	rs13003899	2	99923088	C	T	0.944444	-0.0256637	0.0848161	0.762211	0.415816	0.0634599	5.66113e-11	-0.0617189	0.204192	0.762455	0.380752	8
ENSG00000213938	2	SEPHS1P6	200524274	rs11687699	2	200626678	A	G	0.595238	0.0414854	0.0339696	0.221991	0.494702	0.0849909	5.86204e-09	0.0838594	0.0701619	0.231999	0.958322	3
ENSG00000226124	2	FTCDNL1	200625267	rs6759018	2	200620763	C	T	0.576389	0.0466652	0.0347359	0.179133	-0.458929	0.0636023	5.36938e-13	-0.101683	0.0769897	0.186591	0.343645	8
ENSG00000144362	2	PHOSPHO2	170550975	rs10930367	2	170572533	C	G	0.047619	0.121743	0.112704	0.280056	-0.605499	0.0901044	1.81756e-11	-0.201062	0.188523	0.286193	0.638054	20
ENSG00000130414	2	NDUFA10	240831867	rs967476	2	240920291	A	G	0.0952381	-0.105411	0.0603735	0.0808146	-0.518655	0.0720636	6.14682e-13	0.203239	0.11978	0.0897408	0.89714	16
ENSG00000138399	2	FASTKD1	170386259	rs12467047	2	170427222	C	G	0.207341	0.0239514	0.0385713	0.534622	0.551188	0.0755744	3.02425e-13	0.0434541	0.0702317	0.536097	0.311635	11
ENSG00000115750	2	TAF1B	9983483	rs6432039	2	9960111	T	C	0.698413	0.01764	0.0416662	0.672029	0.395844	0.0528384	6.8038e-14	0.044563	0.105427	0.672521	0.751705	7
ENSG00000269973	2	RP11-95D17.1	10076489	rs6432039	2	9960111	T	C	0.698413	0.01764	0.0416662	0.672029	0.391487	0.063404	6.63804e-10	0.045059	0.106681	0.672753	NA	NA
ENSG00000134317	2	GRHL1	10085341	rs62127497	2	10097855	C	A	0.115079	0.051876	0.0501995	0.301418	0.722693	0.104808	5.37047e-12	0.0717815	0.0702374	0.306789	0.404223	5
ENSG00000115468	2	EFHD1	233470767	rs13395911	2	233520254	T	A	0.25	-0.0151442	0.0368514	0.681108	0.681691	0.0662033	7.27453e-25	-0.0222156	0.0541018	0.681347	0.517695	11
ENSG00000223922	2	ASS1P2	39037574	rs3112215	2	39037813	A	G	0.186508	0.0817094	0.0483082	0.090757	0.645689	0.0674443	1.03186e-21	0.126546	0.0759752	0.0957884	0.541721	20
ENSG00000257800	2	FNBP1P1	74347807	rs1667614	2	74348979	G	A	0.91369	0.0486048	0.082859	0.557474	0.796468	0.0919357	4.58248e-18	0.0610254	0.104271	0.558375	0.520097	8
ENSG00000217702	2	MGC10955	74361599	rs4852329	2	74354544	G	A	0.427579	-0.0258917	0.0335215	0.439883	1.32263	0.124031	1.50443e-26	-0.0195759	0.025411	0.441079	0.862351	8
ENSG00000115556	2	PLCD4	219472488	rs591573	2	219478193	T	C	0.905754	-0.00417222	0.055031	0.939566	-0.670658	0.0841923	1.64178e-15	0.00622108	0.082059	0.939568	0.655023	11
ENSG00000085982	2	USP40	234384166	rs62192778	2	234475415	A	G	0.119048	-0.00501938	0.0545486	0.926685	0.518554	0.0849988	1.05591e-09	-0.00967957	0.105206	0.926693	NA	NA
ENSG00000162951	2	LRRTM1	80515483	rs62150758	2	80805858	A	T	0.0664683	0.00670374	0.0555057	0.903869	0.893858	0.126152	1.38481e-12	0.00749978	0.0621058	0.903883	NA	NA
ENSG00000151692	2	RNF144A	7057523	rs76140988	2	7091723	G	A	0.125	0.0313205	0.0527841	0.552934	0.607282	0.10614	1.05566e-08	0.0515749	0.0873848	0.555053	0.996222	3
ENSG00000173209	2	AHSA2	61404553	rs2600667	2	61404931	T	A	0.339286	-0.0573478	0.0363018	0.114164	-0.343678	0.043447	2.56816e-15	0.166865	0.107713	0.121343	0.0608672	20
ENSG00000115339	2	GALNT3	166604101	rs1432276	2	166694486	T	C	0.43254	0.0100797	0.0330445	0.760339	0.435076	0.0677489	1.34593e-10	0.0231677	0.0760367	0.760602	0.313843	11
ENSG00000125637	2	PSD4	113914902	rs2241976	2	113943470	G	A	0.60119	0.0355288	0.0367542	0.333714	0.572986	0.0557876	9.53559e-25	0.0620064	0.0644285	0.335845	0.129011	9
ENSG00000189223	2	AC016683.6	113969099	rs4849181	2	113991970	G	A	0.332341	-0.0408763	0.0347492	0.239465	-1.05934	0.0917008	7.20077e-31	0.0385866	0.0329723	0.241892	0.312288	20
ENSG00000125618	2	PAX8	113973574	rs7576384	2	113993385	G	C	0.326389	-0.039822	0.0347784	0.252201	-0.888295	0.0939578	3.2554e-21	0.0448297	0.039438	0.255658	0.205912	20
ENSG00000198203	2	SULT1C2	108905095	rs17820651	2	108886435	T	C	0.0992063	0.0037427	0.068616	0.9565	0.598617	0.0924246	9.36807e-11	0.00625224	0.114628	0.956502	0.838301	3
ENSG00000177483	2	RBM44	238707032	rs72987110	2	238687216	A	T	0.384921	0.0158282	0.0346865	0.64816	0.658073	0.0995686	3.86289e-11	0.0240523	0.0528347	0.648938	0.646411	20
ENSG00000144115	2	THNSL2	88469835	rs6547758	2	88469863	C	G	0.777778	-0.0283163	0.0355654	0.42593	1.0852	0.0757562	1.52952e-46	-0.0260932	0.0328237	0.426643	0.744374	19
ENSG00000240344	2	PPIL3	201735630	rs2136600	2	201742345	T	C	0.014881	-0.754519	0.411788	0.0669068	-0.956682	0.0798538	4.50055e-33	0.788683	0.435439	0.0701039	0.0222233	6
ENSG00000152527	2	PLEKHH2	43864412	rs17414174	2	43937500	C	T	0.0406746	-0.0657204	0.094815	0.488219	-0.342315	0.0574509	2.54738e-09	0.191988	0.27885	0.491138	0.462649	4
ENSG00000115525	2	ST3GAL5	86066267	rs10460588	2	86167494	T	C	0.492063	-0.0254034	0.0330665	0.442338	-0.504077	0.0770208	5.96192e-11	0.0503959	0.0660485	0.445456	0.899559	17
ENSG00000115998	2	C2orf42	70377012	rs6750410	2	70417730	G	A	0.157738	0.0135027	0.0430526	0.7538	-0.5342	0.0920611	6.52676e-09	-0.0252765	0.0807103	0.754147	0.441592	9
ENSG00000237651	2	C2orf74	61372243	rs2592494	2	61381528	C	T	0.361111	-0.0499173	0.0348383	0.151907	0.91922	0.0606953	8.19559e-52	-0.054304	0.0380691	0.153736	0.141447	20
ENSG00000128699	2	ORMDL1	190635049	rs4525728	2	190645050	A	G	0.730159	0.0346492	0.0364659	0.34202	-0.645911	0.0627347	7.35202e-25	-0.0536439	0.0566964	0.344067	0.070815	20
ENSG00000135931	2	ARMC9	232063260	rs2005013	2	232066874	A	G	0.116071	0.0207251	0.0452509	0.646949	0.37008	0.0637114	6.29637e-09	0.0560017	0.122653	0.647968	0.747453	14
ENSG00000215023	2	AC114730.5	242740331	rs13408030	2	242711574	C	T	0.510913	-0.0285398	0.0364744	0.433943	0.586574	0.085411	6.52629e-12	-0.0486551	0.0625844	0.436904	0.418019	4
ENSG00000233806	2	AC131097.3	242823514	rs4973674	2	242919146	G	A	0.793651	-0.0815399	0.0494163	0.0989305	-0.494828	0.0716508	4.98135e-12	0.164784	0.102677	0.108519	0.0970125	13
ENSG00000237940	2	AC093642.3	242912834	rs12988887	2	242857109	G	A	0.801587	-0.0533486	0.0489899	0.276166	-0.303703	0.0469244	9.65975e-11	0.17566	0.163576	0.282878	0.181849	11
ENSG00000261186	2	RP11-341N2.1	243029505	rs12616338	2	243035759	A	C	0.340278	-0.0760466	0.0374719	0.0424151	0.590865	0.0723639	3.20922e-16	-0.128704	0.0653482	0.0488948	0.26507	18
ENSG00000084676	2	NCOA1	24714783	rs11125629	2	24732568	G	A	0.759921	-0.0206608	0.0357018	0.56279	-0.252307	0.0436612	7.52613e-09	0.0818875	0.142209	0.564734	0.081758	10
ENSG00000236682	2	AC068282.3	128146706	rs2276683	2	128146762	C	G	0.719246	0.0868021	0.0422688	0.0400166	-1.26072	0.0814049	4.24415e-54	-0.0688512	0.033821	0.041775	0.568707	20
ENSG00000115718	2	PROC	128176003	rs1799810	2	128176040	T	A	0.180556	-0.0303567	0.0521543	0.56053	-0.231852	0.0359628	1.14088e-10	0.130931	0.225861	0.562118	0.306568	8
ENSG00000144230	2	GPR17	128403439	rs10208840	2	128449813	G	T	0.983135	0.0374948	0.0993551	0.70589	-1.07417	0.16518	7.8727e-11	-0.0349058	0.0926504	0.706361	NA	NA
ENSG00000134121	3	CHL1	238279	rs990284	3	104972	G	A	0.491071	0.0098402	0.033298	0.767598	-0.546608	0.0987834	3.1408e-08	-0.0180023	0.0610043	0.767918	0.820596	4
ENSG00000144559	3	TAMM41	11831916	rs9876026	3	11849807	C	A	0.749008	-0.0361586	0.0417653	0.386623	-0.799047	0.0751063	1.96461e-26	0.0452522	0.0524417	0.38819	0.714052	9
ENSG00000163576	3	EFHB	19920964	rs1133328	3	19987539	T	G	0.195437	-0.0059385	0.0440938	0.892866	0.872185	0.0826441	4.89357e-26	-0.00680876	0.0505597	0.892875	0.891822	11
ENSG00000131386	3	GALNT15	16216156	rs79122352	3	16112042	G	T	0.169643	-0.0261115	0.0460348	0.57057	-0.538949	0.0798129	1.45163e-11	0.0484489	0.0857167	0.571923	0.283968	11
ENSG00000225733	3	FGD5-AS1	14961854	rs6791192	3	14988060	A	T	0.25	-0.0668065	0.0417756	0.109782	0.509857	0.05848	2.8194e-18	-0.13103	0.0833028	0.115734	0.118422	14
ENSG00000093217	3	XYLB	38388251	rs79834959	3	38439601	G	A	0.266865	0.0308281	0.0358754	0.390169	0.281234	0.0441162	1.83154e-10	0.109617	0.128718	0.394432	0.871614	16
ENSG00000131378	3	RFTN1	16355081	rs13315424	3	16575568	A	G	0.0833333	0.074732	0.0490923	0.12794	0.547994	0.0897195	1.00978e-09	0.136374	0.0923259	0.139651	0.114377	5
ENSG00000033867	3	SLC4A7	27414214	rs11129287	3	27497310	T	C	0.146825	0.0200647	0.0485789	0.679582	0.339246	0.0573619	3.33625e-09	0.059145	0.143545	0.680318	0.654173	20
ENSG00000144647	3	POMGNT2	43120724	rs488069	3	43132444	T	C	0.741071	0.0157941	0.0363042	0.663526	0.570106	0.0970177	4.19515e-09	0.0277038	0.063854	0.664389	NA	NA
ENSG00000196653	3	ZNF502	44754135	rs56084453	3	44762830	G	A	0.0446429	-0.00029336	0.0758774	0.996915	0.522964	0.0754733	4.23437e-12	-0.000560956	0.145091	0.996915	0.904742	3
ENSG00000144455	3	SUMF1	3742498	rs11915920	3	4410534	T	C	0.582341	-0.0148591	0.0339637	0.661749	-0.336569	0.0586607	9.6055e-09	0.0441487	0.101204	0.662668	0.111605	3
ENSG00000271964	3	RP11-415F23.2	16355946	rs842244	3	16294258	A	G	0.619048	-0.0846431	0.0340083	0.0128139	0.463861	0.0763326	1.22572e-09	-0.182475	0.0792267	0.0212675	0.391319	10
ENSG00000144649	3	FAM198A	43020759	rs1815070	3	43134448	A	G	0.256944	-0.0163885	0.0363901	0.652454	-0.827152	0.0759318	1.23992e-27	0.0198132	0.044032	0.652731	0.647414	17
ENSG00000163491	3	NEK10	27151576	rs73046176	3	27436868	T	C	0.727183	-0.0406539	0.0366517	0.267346	-0.632824	0.084191	5.62484e-14	0.064242	0.0585449	0.272505	0.866407	20
ENSG00000273328	3	RP11-141M3.5	42850906	rs10865925	3	42913610	C	T	0.669643	-0.0220153	0.0336337	0.512752	0.489021	0.0830671	3.93129e-09	-0.0450191	0.0692014	0.515336	0.95651	3
ENSG00000243384	3	RP11-475O23.2	58558471	rs6776877	3	58560043	T	G	0.502976	-0.0351643	0.0342734	0.304893	0.73894	0.0624965	2.94439e-32	-0.0475875	0.0465561	0.306709	0.827898	10
ENSG00000144619	3	CNTN4	2140497	rs1499126	3	3035593	G	A	0.014881	0.0130476	0.325496	0.968025	-0.684	0.122155	2.15032e-08	-0.0190754	0.475884	0.968026	NA	NA
ENSG00000223797	3	ENTPD3-AS1	40355293	rs6801859	3	40493218	T	G	0.451389	-0.0490044	0.0329476	0.136924	-0.520048	0.0594845	2.27835e-18	0.0942305	0.0642652	0.142573	0.783689	20
ENSG00000242516	3	LINC00960	75721542	rs7429941	3	75867531	A	G	0.394841	-0.028407	0.0358491	0.428123	-0.734782	0.103546	1.28218e-12	0.0386604	0.049092	0.430983	0.230654	16
ENSG00000227124	3	ZNF717	75758794	rs9713601	3	75897843	A	C	0.183532	-0.0141808	0.054417	0.794405	-0.33734	0.0545648	6.31429e-10	0.0420371	0.161455	0.794583	0.456594	15
ENSG00000244026	3	FAM86DP	75470703	rs4677507	3	75400991	C	T	0.0972222	0.0312755	0.0625726	0.617196	-0.704976	0.125177	1.78283e-08	-0.0443639	0.0891074	0.618575	NA	NA
ENSG00000241889	3	RP11-435F17.3	113604145	rs9883363	3	113548230	A	G	0.300595	-0.040591	0.0401834	0.312426	-0.627056	0.0966694	8.77916e-11	0.0647327	0.064855	0.318224	0.51984	6
ENSG00000004534	3	RBM6	49977440	rs1317154	3	49910084	C	T	0.143849	-0.0381424	0.0447437	0.393956	-0.429017	0.049668	5.73587e-18	0.0889065	0.1048	0.396247	0.697471	16
ENSG00000168028	3	RPSA	39448180	rs113840251	3	39481872	A	T	0.0744048	-0.0209173	0.0510929	0.682249	-0.364015	0.0610657	2.50645e-09	0.0574627	0.14069	0.682954	0.522744	8
ENSG00000242142	3	SERBP1P3	53098299	rs2336723	3	53106047	C	T	0.72619	0.0437851	0.0407033	0.282055	0.532743	0.0740987	6.49613e-13	0.082188	0.0772537	0.287387	0.575673	14
ENSG00000144746	3	ARL6IP5	69134095	rs7039	3	69154343	G	C	0.616071	0.0452252	0.0344267	0.188958	-0.459115	0.0492095	1.06063e-20	-0.0985052	0.0757246	0.193315	0.537754	12
ENSG00000196981	3	WDR5B	122130715	rs6438739	3	122269168	T	C	0.219246	0.00517906	0.0392069	0.894909	0.290898	0.0528807	3.77581e-08	0.0178037	0.134818	0.894939	0.780835	13
ENSG00000239445	3	ST3GAL6-AS1	98433174	rs13065271	3	98434493	T	C	0.520833	-0.0216174	0.033799	0.522441	-0.689583	0.0873716	2.96115e-15	0.0313485	0.0491744	0.523801	0.518564	17
ENSG00000174564	3	IL20RB	136665072	rs1654904	3	136681149	C	T	0.686508	-0.000781208	0.0348333	0.982107	0.603191	0.0865877	3.25509e-12	-0.00129513	0.0577487	0.982107	0.422762	11
ENSG00000138459	3	SLC35A5	112280556	rs2668214	3	112290836	G	A	0.249008	-0.0322505	0.0390521	0.4089	-0.414902	0.0759065	4.60402e-08	0.0777304	0.0951919	0.414177	NA	NA
ENSG00000163637	3	PRICKLE2	64079543	rs866466	3	64333520	T	C	0.858135	-0.00388887	0.051012	0.939233	-0.485433	0.0852968	1.26222e-08	0.00801114	0.105095	0.939238	0.834831	7
ENSG00000198829	3	SUCNR1	151591431	rs13099392	3	151551128	C	T	0.151786	0.00770426	0.0409229	0.850671	0.453485	0.0710802	1.77195e-10	0.016989	0.0902802	0.850735	0.814923	3
ENSG00000173193	3	PARP14	122399465	rs1995993	3	122524547	A	G	0.494048	-0.017034	0.0334529	0.610616	-0.631338	0.108692	6.30281e-09	0.0269808	0.0531905	0.611981	0.872203	10
ENSG00000244515	3	KRT18P34	156880452	rs62274156	3	156881588	T	C	0.333333	0.0025884	0.033884	0.939109	-0.772382	0.0689589	4.04896e-29	-0.00335119	0.0438705	0.93911	0.973251	20
ENSG00000163584	3	RPL22L1	170582664	rs6444961	3	170834784	G	A	0.0535714	-0.00814235	0.0647932	0.899996	-0.742873	0.13564	4.33097e-08	0.0109606	0.0872427	0.900022	NA	NA
ENSG00000223387	3	RP11-408H1.3	172278678	rs234041	3	172314227	T	C	0.25	0.00185558	0.042511	0.965184	0.601588	0.0653446	3.37278e-20	0.00308447	0.0706654	0.965184	0.964752	5
ENSG00000253540	3	FAM86HP	129817935	rs73866384	3	129842136	T	C	0.16369	0.0327343	0.0445876	0.462854	-0.765992	0.115571	3.40489e-11	-0.0427345	0.058565	0.465577	NA	NA
ENSG00000240032	3	RP11-274H2.3	145784131	rs13327094	3	145764502	G	T	0.494048	0.0181704	0.0362089	0.615793	0.365763	0.0655568	2.41446e-08	0.0496781	0.0993951	0.617213	0.0292776	8
ENSG00000250271	3	RP11-64D22.5	151515272	rs55657524	3	151501604	G	T	0.260913	-0.00269717	0.0400206	0.946267	0.596264	0.0736175	5.51937e-16	-0.00452345	0.0671213	0.946269	0.442739	6
ENSG00000241570	3	RP11-372E1.6	142681796	rs6440124	3	142660146	G	A	0.428571	-0.000523881	0.0341579	0.987763	-0.408597	0.0585812	3.06118e-12	0.00128215	0.0835982	0.987763	0.943289	14
ENSG00000240602	3	RP11-64D22.2	151488216	rs16863625	3	151491753	C	A	0.260913	-0.00271521	0.0400191	0.945907	0.577405	0.0695027	9.76082e-17	-0.00470244	0.0693109	0.945909	0.479998	8
ENSG00000168038	3	ULK4	41288090	rs1716984	3	41965532	A	G	0.85119	-0.0808774	0.0512146	0.114293	-0.575534	0.0897377	1.42203e-10	0.140526	0.0916441	0.125181	0.394221	9
ENSG00000224769	3	AC069213.1	195341818	rs842225	3	195479748	A	G	0.752976	0.00397003	0.0381476	0.917114	0.561568	0.090591	5.68455e-10	0.00706954	0.0679401	0.917125	0.855224	11
ENSG00000163389	3	POGLUT1	119187785	rs1797839	3	119249871	C	T	0.855159	0.160152	0.0554374	0.00386616	-0.486267	0.0852416	1.16635e-08	-0.32935	0.127791	0.0099591	0.0421401	5
ENSG00000271662	3	RP11-141C7.3	195377017	rs114851012	3	195584669	T	C	0.031746	-0.00377956	0.0624479	0.951739	-0.73616	0.106572	4.92739e-12	0.00513416	0.0848325	0.951741	0.924208	13
ENSG00000145113	3	MUC4	195473636	rs10881563	3	195750225	G	A	0.763889	-0.0110319	0.0385013	0.774471	0.663176	0.091306	3.77963e-13	-0.016635	0.0581011	0.77464	0.621352	18
ENSG00000229178	3	AC069513.4	195382436	rs112058931	3	195576719	A	G	0.0327381	-0.000518809	0.0625854	0.993386	-0.640888	0.116977	4.28378e-08	0.000809516	0.0976543	0.993386	0.836081	5
ENSG00000233308	3	OSTN-AS1	190931080	rs6772358	3	190986740	T	A	0.527778	-0.017028	0.0358327	0.634638	-0.482136	0.0755998	1.80034e-10	0.0353178	0.0745268	0.635575	0.970221	11
ENSG00000163864	3	NMNAT3	139279022	rs6798004	3	139392922	C	T	0.832341	-0.00408358	0.0433329	0.924921	-0.479704	0.0689192	3.39344e-12	0.00851271	0.0903409	0.924927	0.617844	4
ENSG00000215837	3	SDHAP2	195384967	rs6785037	3	195661089	A	C	0.315476	-0.0169339	0.0360471	0.638519	0.523478	0.0801253	6.43627e-11	-0.0323488	0.0690386	0.639383	0.840295	4
ENSG00000272989	3	RP13-616I3.1	197232133	rs2567336	3	197295073	T	C	0.0962302	0.0281088	0.0662564	0.671389	0.362381	0.0634173	1.10203e-08	0.077567	0.18334	0.672238	0.900899	5
ENSG00000176945	3	MUC20	195447753	rs11926303	3	195734615	A	G	0.0922619	-0.0634694	0.048039	0.186433	0.582219	0.0692415	4.15209e-17	-0.109013	0.0835225	0.191828	0.904553	20
ENSG00000188001	3	TPRG1	188665003	rs9859888	3	188666343	G	A	0.931548	0.132161	0.0734891	0.0721174	0.629538	0.102746	8.94645e-10	0.209933	0.121659	0.0844224	0.0405357	7
ENSG00000119227	3	PIGZ	196673214	rs1147240	3	196674916	C	A	0.769841	-0.0908058	0.0447747	0.042554	0.532578	0.0633658	4.28507e-17	-0.170502	0.0864845	0.0486692	0.768624	17
ENSG00000243926	3	TIPARP-AS1	156389651	rs1367311	3	156418756	T	C	0.0902778	0.0250939	0.0462562	0.587476	-0.869607	0.102776	2.64656e-17	-0.0288566	0.0533013	0.588241	0.427456	12
ENSG00000240006	3	RP11-200A1.1	134032418	rs9289466	3	134037396	T	G	0.928571	0.0356696	0.0774909	0.645296	0.56577	0.0811358	3.09984e-12	0.0630461	0.137263	0.646014	0.896135	9
ENSG00000260633	3	RP11-375I20.6	134066130	rs3821705	3	134077001	A	G	0.924603	-0.00512083	0.0742005	0.944979	-0.433608	0.0707213	8.72054e-10	0.0118098	0.171134	0.944982	0.626509	7
ENSG00000240288	3	GHRLOS	10327438	rs35681	3	10329377	C	T	0.953373	0.0469114	0.0956683	0.623883	0.543074	0.0720676	4.86032e-14	0.0863812	0.176533	0.624615	0.95911	10
ENSG00000178252	3	WDR6	49044495	rs7621015	3	49016056	G	A	0.947421	0.0657393	0.0787907	0.404083	-0.406387	0.0517006	3.82942e-15	-0.161765	0.19497	0.406713	0.938093	20
ENSG00000154767	3	XPC	14186647	rs2733550	3	14238660	A	G	0.0357143	0.154738	0.0889598	0.0819615	0.271294	0.0414731	6.09293e-11	0.57037	0.339304	0.0927627	0.810722	4
ENSG00000144908	3	ALDH1L1	125822412	rs750714	3	125904688	A	G	0.303571	-0.0530318	0.037533	0.157674	0.245175	0.0417376	4.24907e-09	-0.216302	0.157453	0.169517	0.616108	4
ENSG00000261159	3	RP11-723O4.9	128578559	rs1680784	3	128644458	G	A	0.582341	0.00482474	0.0333027	0.884809	0.560658	0.0697443	9.07481e-16	0.0086055	0.059409	0.884828	0.937196	11
ENSG00000231305	3	RP11-723O4.2	128580156	rs789248	3	128580574	C	T	0.674603	0.00393075	0.0338845	0.907649	0.566052	0.0813375	3.4197e-12	0.00694415	0.0598694	0.907662	0.587913	10
ENSG00000175182	3	FAM131A	184053714	rs55967915	3	184051875	G	C	0.367063	-0.0129513	0.033953	0.702872	0.34918	0.0639	4.6428e-08	-0.0370906	0.097473	0.703558	NA	NA
ENSG00000188086	3	PRSS45	46783582	rs62248377	3	46794170	G	C	0.12004	-0.0633346	0.049494	0.200671	0.812068	0.0898177	1.54838e-19	-0.0779917	0.0615555	0.20515	0.310371	8
ENSG00000231770	3	TMEM44-AS1	194304740	rs999941	3	194310359	A	G	0.513889	-0.00209467	0.0370838	0.954956	0.447258	0.0695357	1.25886e-10	-0.00468336	0.0829169	0.954957	NA	NA
ENSG00000041802	3	LSG1	194361517	rs3821403	3	194369580	A	C	0.1875	-0.00310893	0.0427594	0.942039	0.857982	0.0696935	7.92507e-35	-0.00362354	0.049838	0.94204	0.73172	11
ENSG00000180376	3	CCDC66	56591189	rs6791987	3	56579538	T	C	0.576389	0.0165435	0.0337656	0.624167	-0.362453	0.0562121	1.1337e-10	-0.0456432	0.0934271	0.625165	0.739972	8
ENSG00000156931	3	VPS8	184529931	rs7625123	3	184532028	G	A	0.0496032	-0.0118026	0.0931263	0.899148	0.58192	0.0848474	6.96195e-12	-0.0202822	0.16006	0.899165	0.829622	8
ENSG00000113946	3	CLDN16	190040330	rs6765290	3	190047833	C	T	0.929563	-0.06649	0.0786876	0.398118	-0.452502	0.056923	1.87471e-15	0.146939	0.174874	0.400766	0.441975	10
ENSG00000114126	3	TFDP2	141663277	rs11705969	3	141878970	A	G	0.0525794	-0.039292	0.0863575	0.649115	0.404421	0.0558161	4.30518e-13	-0.0971562	0.213954	0.649758	0.974435	9
ENSG00000172340	3	SUCLG2	67410884	rs4577484	3	67458381	C	T	0.373016	0.00579466	0.0362255	0.872912	0.33161	0.0501493	3.7799e-11	0.0174743	0.109273	0.872949	NA	NA
ENSG00000114395	3	CYB561D2	50388126	rs2233474	3	50388607	A	C	0.686508	-0.0295464	0.0332296	0.373918	-0.440079	0.0628251	2.47285e-12	0.0671389	0.0761141	0.377733	0.583371	6
ENSG00000164061	3	BSN	49591922	rs78804971	3	49821769	C	T	0.0138889	-0.073588	0.141837	0.603886	-0.944551	0.155663	1.2959e-09	0.0779079	0.150711	0.605202	0.782905	6
ENSG00000173540	3	GMPPB	49754277	rs1799844	3	49847642	A	G	0.0128968	-1.18536	2.99912	0.692669	0.354692	0.0425058	7.14769e-17	-3.34194	8.46504	0.692995	0.823338	12
ENSG00000272656	3	RP11-219D15.3	139067866	rs9869745	3	139089784	C	T	0.0426587	-0.0476991	0.103794	0.645836	-0.507191	0.0871781	5.96024e-09	0.0940456	0.205282	0.64686	0.967626	9
ENSG00000114698	3	PLSCR4	145910126	rs9822280	3	145940376	T	A	0.659722	-0.00346288	0.0348764	0.920908	0.41726	0.0579626	6.07534e-13	-0.00829909	0.0835923	0.920915	0.362429	5
ENSG00000183833	3	MAATS1	119421869	rs71325399	3	119438255	T	A	0.181548	-0.0490323	0.0377291	0.193743	1.20263	0.107241	3.46984e-29	-0.0407709	0.0315821	0.196721	0.882346	9
ENSG00000164088	3	PPM1M	52279841	rs34238085	3	52368947	C	A	0.0257937	-0.0543423	0.107093	0.611853	0.411366	0.0706532	5.80337e-09	-0.132102	0.261322	0.613197	0.952787	7
ENSG00000185485	3	SDHAP1	195686619	rs2291652	3	195477791	A	G	0.767857	-0.011943	0.0370721	0.747334	0.387043	0.0697009	2.80953e-08	-0.030857	0.095944	0.747744	0.534963	3
ENSG00000231464	3	AC024937.4	195723609	rs3844088	3	195728488	G	A	0.863095	0.0416385	0.0550464	0.449394	0.603736	0.0978222	6.75306e-10	0.0689681	0.0918585	0.452769	0.441375	11
ENSG00000121577	3	POPDC2	119355304	rs484809	3	119366883	T	C	0.660714	-0.00441067	0.0341831	0.897333	0.386782	0.0574365	1.64974e-11	-0.0114035	0.0883944	0.897352	0.699286	6
ENSG00000007402	3	CACNA2D2	50400233	rs4141060	3	50300117	C	T	0.671627	-0.0333961	0.0340479	0.326663	-0.568968	0.103538	3.90151e-08	0.0586959	0.0607873	0.334247	0.442185	7
ENSG00000177479	3	ARIH2	48956254	rs7633840	3	48719638	C	T	0.948413	0.00747119	0.0837489	0.928916	0.276484	0.0501702	3.56969e-08	0.0270221	0.302947	0.928925	0.325343	11
ENSG00000129055	3	ANAPC13	134196548	rs6772896	3	134203347	T	C	0.831349	0.0427006	0.0408485	0.295865	0.601308	0.0475598	1.22e-36	0.0710129	0.0681645	0.297511	0.247043	20
ENSG00000221955	3	SLC12A8	124801480	rs9870956	3	124925881	T	C	0.572421	-0.0373307	0.0334036	0.263752	0.895873	0.0621874	4.74213e-47	-0.0416696	0.0373981	0.265186	0.368927	20
ENSG00000163320	3	CGGBP1	88101094	rs8274	3	88107179	C	T	0.0396825	-0.0289756	0.0629718	0.645418	0.52505	0.0642244	2.9526e-16	-0.0551864	0.120125	0.645941	0.476573	8
ENSG00000163684	3	RPP14	58291974	rs2363686	3	58253885	T	C	0.207341	0.0400976	0.0368424	0.276439	-0.493964	0.0690277	8.3051e-13	-0.0811751	0.0754429	0.281936	0.242963	13
ENSG00000168291	3	PDHB	58413357	rs4681681	3	58332912	T	C	0.186508	0.0238505	0.0393022	0.543951	-0.250423	0.0430403	5.94343e-09	-0.0952408	0.157795	0.546126	0.36009	7
ENSG00000225175	3	RP11-795A2.2	186405118	rs7614709	3	186393786	A	G	0.287698	-0.000587269	0.0350353	0.986626	0.857042	0.0899516	1.60631e-21	-0.000685228	0.0408794	0.986626	0.778755	16
ENSG00000177646	3	ACAD9	128598439	rs62265306	3	128661019	A	G	0.0515873	-0.0746572	0.0835428	0.371515	1.87278	0.181456	5.67109e-25	-0.0398644	0.0447759	0.3733	0.490225	16
ENSG00000144792	3	ZNF660	44619715	rs9864935	3	44723348	C	A	0.877976	-0.0539876	0.0540766	0.318108	-0.787923	0.10556	8.37912e-14	0.0685189	0.069243	0.322398	0.514503	12
ENSG00000186448	3	ZNF197	44626380	rs4682987	3	44674996	T	C	0.813492	-0.0500383	0.0498376	0.315366	0.536084	0.0799353	1.99385e-11	-0.0933404	0.0940021	0.320729	0.512342	11
ENSG00000224660	3	SH3BP5-AS1	15295691	rs3821639	3	15305666	G	A	0.44246	0.0165666	0.0339098	0.62516	0.408784	0.0687524	2.75204e-09	0.0405265	0.0832324	0.626324	0.944919	9
ENSG00000186792	3	HYAL3	50330262	rs9831735	3	51275812	G	A	0.392857	-0.0474832	0.0343233	0.166538	-0.388839	0.0655359	2.97053e-09	0.122115	0.0906389	0.177893	0.276102	3
ENSG00000213689	3	TREX1	48506445	rs922075	3	48489398	G	A	0.6875	0.00743184	0.0345302	0.82959	0.444786	0.071898	6.15736e-10	0.0167088	0.0776803	0.829692	0.325734	8
ENSG00000225697	3	SLC26A6	48663156	rs13076269	3	48675925	C	T	0.128968	-0.00944821	0.0655758	0.885437	0.524576	0.0890861	3.8991e-09	-0.0180111	0.125045	0.885471	0.833682	10
ENSG00000213672	3	NCKIPSD	48701364	rs6792510	3	48723302	C	G	0.950397	0.0114652	0.0833743	0.890624	0.522982	0.0582481	2.74418e-19	0.0219227	0.15944	0.890637	0.308893	17
ENSG00000163918	3	RFC4	186507669	rs2293243	3	186522737	T	A	0.425595	-0.00309115	0.0336353	0.926776	-0.356808	0.0605241	3.73995e-09	0.00866334	0.0942787	0.926785	NA	NA
ENSG00000144681	3	STAC	36421836	rs9808903	3	36317677	T	C	0.456349	0.0163824	0.033227	0.621979	0.384413	0.0642893	2.23933e-09	0.0426167	0.086729	0.62316	0.115638	7
ENSG00000113971	3	NPHP3	132276986	rs66564593	3	132436967	G	A	0.569444	0.00590258	0.0332098	0.858931	-0.811227	0.0816703	2.99251e-23	-0.00727611	0.0409443	0.858953	0.692502	11
ENSG00000164048	3	ZNF589	48282590	rs9846818	3	48375685	T	C	0.297619	-0.0858538	0.038718	0.026595	0.535389	0.0652804	2.37649e-16	-0.160358	0.0749141	0.0323099	0.0629919	20
ENSG00000172113	3	NME6	48334754	rs7614532	3	48333446	A	G	0.145833	-0.0768655	0.0501202	0.125122	-0.485022	0.0656147	1.44664e-13	0.158478	0.105537	0.133189	0.443574	14
ENSG00000163710	3	PCOLCE2	142534764	rs73232756	3	142600252	G	A	0.21627	0.0123459	0.0431741	0.774911	-0.457826	0.0780031	4.37567e-09	-0.0269664	0.0944143	0.775171	0.790083	10
ENSG00000243818	3	RP11-372E1.4	142645517	rs56309502	3	142652235	G	A	0.383929	-0.0166884	0.0349716	0.63322	0.456352	0.0612786	9.53613e-14	-0.0365691	0.0767901	0.633916	0.943605	8
ENSG00000188582	3	PAQR9	142668006	rs3913352	3	142668022	A	C	0.329365	0.00547919	0.0353033	0.876661	-0.427883	0.0716807	2.38282e-09	-0.0128053	0.0825348	0.876702	0.942445	9
ENSG00000011376	3	LARS2	45429998	rs3774692	3	45507305	A	T	0.21131	-0.0146378	0.0397088	0.712403	-0.296457	0.0497633	2.56369e-09	0.0493758	0.134201	0.712929	0.335844	12
ENSG00000271916	3	RP11-884K10.6	53831791	rs893363	3	53847062	A	G	0.96627	0.0569954	0.0876787	0.515662	-0.825634	0.097862	3.26387e-17	-0.0690323	0.10651	0.516903	0.250887	6
ENSG00000056736	3	IL17RB	53880607	rs35518479	3	53873814	G	A	0.382937	-0.0719368	0.0358058	0.0445287	0.493152	0.0838663	4.09729e-09	-0.145871	0.076727	0.057279	0.0103321	6
ENSG00000113812	3	ACTR8	53901093	rs6794006	3	53933458	A	T	0.704365	-0.0190252	0.0373863	0.610834	-0.612741	0.0711806	7.41752e-18	0.0310493	0.0611214	0.611457	0.423739	11
ENSG00000160145	3	KALRN	123798870	rs34605102	3	124337402	A	G	0.282738	0.0606796	0.0381383	0.1116	0.445974	0.0696761	1.54691e-10	0.136061	0.0881193	0.122575	0.603728	4
ENSG00000171084	3	FAM86JP	125635463	rs13325495	3	125637416	G	T	0.107143	-0.0216752	0.0588636	0.712704	1.24821	0.110344	1.14427e-29	-0.017365	0.0471834	0.712849	0.826254	20
ENSG00000206573	3	SETD5-AS1	9391373	rs2728924	3	9422978	T	C	0.566468	-0.0387126	0.0332897	0.244871	0.261642	0.0446612	4.67418e-09	-0.14796	0.129716	0.254018	0.23485	3
ENSG00000172995	3	ARPP21	35680437	rs6784162	3	35701621	G	A	0.569444	-0.0199275	0.0334267	0.551072	0.674026	0.0912429	1.49994e-13	-0.0295649	0.0497538	0.552363	0.556373	20
ENSG00000129071	3	MBD4	129149787	rs3138353	3	129152584	T	C	0.509921	0.0190491	0.0336249	0.571041	-0.653949	0.115557	1.52175e-08	-0.0291293	0.0516752	0.572958	0.764183	4
ENSG00000189366	3	ALG1L	125648118	rs12493714	3	125656314	C	A	0.0803571	-0.0336238	0.0607329	0.57983	0.96131	0.0935426	8.9743e-25	-0.0349771	0.0632688	0.580378	0.835951	20
ENSG00000205959	4	RP11-689P11.2	8483997	rs1543246	4	8504909	T	A	0.654762	-0.0237887	0.0334391	0.476835	-0.426757	0.0514411	1.07642e-16	0.055743	0.0786439	0.478447	0.215293	18
ENSG00000109667	4	SLC2A9	9772777	rs6850166	4	10043688	T	C	0.0992063	-0.00975695	0.0725296	0.892989	0.502015	0.0683609	2.07921e-13	-0.0194356	0.144501	0.893006	0.235908	20
ENSG00000072840	4	EVC	5712924	rs1545788	4	5715069	G	C	0.550595	-0.00587429	0.0356133	0.868986	0.581136	0.0903408	1.25349e-10	-0.0101083	0.0613024	0.869029	0.800783	9
ENSG00000072832	4	CRMP1	5749811	rs6846576	4	5719274	A	G	0.352183	-0.00313942	0.0367114	0.931851	0.457243	0.0719563	2.09168e-10	-0.00686598	0.0802959	0.931857	0.69763	8
ENSG00000163993	4	S100P	6694796	rs3822263	4	6697673	C	T	0.357143	0.0132786	0.0346177	0.701292	0.58656	0.0819775	8.35916e-13	0.0226381	0.0591029	0.701699	0.312688	3
ENSG00000013288	4	MAN2B2	6576902	rs7659958	4	6607830	C	T	0.140873	-0.0620145	0.0434577	0.153578	-0.522901	0.0594778	1.47539e-18	0.118597	0.0841965	0.158961	0.751606	5
ENSG00000251580	4	RP11-539L10.3	6672452	rs11941814	4	6671381	T	C	0.399802	-0.0118909	0.0361053	0.741899	0.398534	0.0716322	2.64242e-08	-0.0298366	0.0907539	0.742334	0.122835	11
ENSG00000205794	4	RP11-333E13.4	40044537	rs28519512	4	40086752	C	T	0.847222	0.0126774	0.0526061	0.809565	-0.435722	0.0778884	2.21663e-08	-0.0290952	0.120845	0.809738	0.987625	8
ENSG00000091490	4	SEL1L3	25749055	rs2305670	4	25915858	A	C	0.31746	-0.108752	0.0353327	0.0020844	-0.290468	0.0500893	6.67106e-09	0.374403	0.137713	0.00655354	0.108594	4
ENSG00000196810	4	CTBP1-AS2	1243088	rs2878539	4	1243877	T	C	0.405754	-0.0461695	0.0359097	0.198544	0.708339	0.0638524	1.35076e-28	-0.06518	0.051035	0.201545	0.000402955	20
ENSG00000251615	4	RP11-774O3.3	8356817	rs7809	4	8368433	A	G	0.27381	0.0376391	0.0394829	0.340436	0.494372	0.0684258	5.01326e-13	0.0761352	0.080557	0.344603	0.771397	5
ENSG00000170846	4	AC093323.3	6675178	rs7662452	4	6676524	A	G	0.193452	0.0972575	0.0467204	0.0373706	-0.501944	0.0903742	2.79103e-08	-0.193762	0.099402	0.0512627	0.439978	3
ENSG00000231160	4	RP11-617D20.1	38614322	rs28656945	4	38666746	A	G	0.0376984	0.131926	0.272136	0.627834	0.467909	0.0546421	1.0981e-17	0.281948	0.582532	0.628382	0.769316	10
ENSG00000250312	4	ZNF718	124386	rs7678326	4	166811	T	A	0.201389	-0.0528295	0.0432904	0.222331	1.0058	0.0793446	7.99664e-37	-0.0525249	0.0432398	0.224467	0.55238	20
ENSG00000263327	4	TAPT1-AS1	16228286	rs3890460	4	16394316	A	G	0.172619	0.10153	0.0489023	0.0378774	-0.28271	0.0487705	6.76169e-09	-0.359131	0.183737	0.0506311	0.023566	8
ENSG00000251129	4	RP11-734I18.1	31999019	rs10016376	4	31998562	A	G	0.772817	-0.00885316	0.0378264	0.814948	-1.1454	0.0791432	1.80772e-47	0.00772932	0.0330289	0.814972	0.414608	20
ENSG00000185619	4	PCGF3	699537	rs10034650	4	726322	A	G	0.309524	0.00288898	0.0373295	0.938312	-0.584063	0.0667233	2.06824e-18	-0.00494635	0.063916	0.938315	0.909808	13
ENSG00000250317	4	SMIM20	25863452	rs75660081	4	25917232	G	A	0.310516	-0.109417	0.0356172	0.00212603	-0.700699	0.0639192	5.80278e-28	0.156154	0.0527892	0.00309572	0.0939144	18
ENSG00000249948	4	GBA3	22694537	rs7695833	4	22697786	A	G	0.140873	0.0443683	0.0508184	0.382622	0.518984	0.0551895	5.26938e-21	0.0854907	0.0983401	0.384663	0.600417	3
ENSG00000145214	4	DGKQ	952675	rs113075206	4	967339	G	C	0.424603	-0.012441	0.0357857	0.728102	0.335061	0.0536754	4.3103e-10	-0.0371306	0.106969	0.728505	0.713445	7
ENSG00000078140	4	UBE2K	39699664	rs3912392	4	39698738	A	G	0.622024	-0.0356304	0.0362359	0.325464	0.313905	0.0415205	4.02313e-14	-0.113507	0.116408	0.329522	0.584511	10
ENSG00000138771	4	SHROOM3	77356253	rs4859683	4	77419073	T	C	0.508929	-0.059254	0.0330033	0.0725905	-0.29238	0.0494026	3.25272e-09	0.202661	0.117958	0.0857822	0.546064	7
ENSG00000173040	4	EVC2	5544499	rs1545788	4	5715069	G	C	0.550595	-0.00587429	0.0356133	0.868986	0.483771	0.0835806	7.11974e-09	-0.0121427	0.0736459	0.869039	0.801646	9
ENSG00000173610	4	UGT2A1	70454135	rs4148306	4	70458648	T	C	0.751984	-0.0290994	0.0359147	0.417804	-0.54518	0.0872545	4.15321e-10	0.0533758	0.0664284	0.421681	0.383222	6
ENSG00000169851	4	PCDH7	30722037	rs1374657	4	30837143	T	C	0.480159	0.00322137	0.0330773	0.922417	-0.538493	0.0771733	3.00025e-12	-0.0059822	0.0614317	0.922425	0.929927	3
ENSG00000135226	4	UGT2B28	70146217	rs11249529	4	69997633	A	C	0.0446429	0.0520115	0.0627356	0.407071	0.746105	0.102674	3.68269e-13	0.0697107	0.0846296	0.410101	0.888853	17
ENSG00000250696	4	RP11-704M14.1	70047818	rs57718545	4	70039640	A	T	0.489087	0.0388599	0.0343996	0.258619	0.435434	0.0633368	6.2035e-12	0.0892441	0.0800601	0.264973	0.375406	19
ENSG00000164039	4	BDH2	104000592	rs17215694	4	104018033	T	C	0.154762	0.0575895	0.0540865	0.286982	0.472547	0.0660297	8.2713e-13	0.12187	0.115717	0.292261	0.383546	17
ENSG00000248144	4	ADH1C	100257649	rs12639833	4	100267372	T	C	0.763889	-0.0948869	0.0501213	0.0583391	0.270802	0.0436534	5.52372e-10	-0.350392	0.193512	0.0701866	0.87499	5
ENSG00000269893	4	SNHG8	119199864	rs12505577	4	119353649	T	G	0.85119	0.0127808	0.0505045	0.80022	-0.279786	0.0466803	2.05168e-09	-0.0456806	0.180672	0.800394	0.556689	12
ENSG00000081051	4	AFP	74296855	rs4575963	4	74292057	C	T	0.558532	0.0833871	0.0329806	0.0114594	-0.52901	0.0599068	1.04156e-18	-0.157629	0.0648491	0.0150698	0.207481	20
ENSG00000145388	4	METTL14	119606523	rs298990	4	119646673	A	G	0.420635	-0.00637208	0.0347136	0.854358	0.42038	0.0765335	3.95709e-08	-0.0151579	0.0826228	0.854438	0.100566	7
ENSG00000260404	4	RP11-384K6.6	119512928	rs2728403	4	119497375	T	C	0.8125	0.00213059	0.0418944	0.95944	0.365597	0.0564008	9.04411e-11	0.0058277	0.114595	0.959441	0.614447	10
ENSG00000109182	4	CWH43	48988264	rs2572357	4	48978241	G	T	0.279762	0.00762187	0.037818	0.840276	0.741325	0.0787672	4.88643e-21	0.0102814	0.0510258	0.840312	0.897028	20
ENSG00000249244	4	RP11-548H18.2	120312986	rs11728730	4	120275003	C	T	0.391865	0.0612142	0.0359612	0.0887136	0.507377	0.0894268	1.39782e-08	0.120648	0.0739979	0.103011	0.818862	12
ENSG00000245958	4	RP11-33B1.1	120375946	rs3733520	4	120423480	G	C	0.391865	0.0494137	0.0351305	0.159553	-0.567808	0.0607511	9.06248e-21	-0.0870254	0.0625671	0.164252	0.870594	6
ENSG00000151470	4	C4orf33	130014472	rs337270	4	130042232	C	A	0.720238	-0.0395983	0.0374765	0.290686	-0.725112	0.07595	1.33204e-21	0.0546099	0.0519993	0.293624	0.40285	20
ENSG00000138639	4	ARHGAP24	86396267	rs2601849	4	86799365	T	G	0.949405	-0.0577071	0.0946025	0.541865	-0.659766	0.112679	4.76252e-09	0.087466	0.144164	0.544042	NA	NA
ENSG00000179299	4	NSUN7	40751914	rs2437299	4	40820533	G	A	0.525794	-0.0268104	0.0333889	0.421991	-0.598015	0.0991328	1.61481e-09	0.0448323	0.0563253	0.426059	0.174244	6
ENSG00000251600	4	RP11-673E1.1	144833484	rs56084830	4	144713096	G	A	0.22123	-0.0603399	0.0396726	0.128274	-0.712341	0.0843036	2.92017e-17	0.0847065	0.0565883	0.134422	0.500268	6
ENSG00000272727	4	RP11-142A22.4	146256415	rs1111272	4	146272333	A	G	0.744048	0.0817561	0.0405309	0.0436817	-0.757881	0.0854495	7.35814e-19	-0.107875	0.0548449	0.0491943	0.00133507	10
ENSG00000270720	4	RP11-84C13.2	90040435	rs938267	4	90036849	G	C	0.945437	0.00502782	0.101519	0.9605	0.374358	0.0684978	4.62236e-08	0.0134305	0.271193	0.960502	NA	NA
ENSG00000251061	4	RP11-789C1.2	171264240	rs67697519	4	171266314	A	G	0.764881	-0.0597687	0.0377671	0.113522	0.803875	0.082921	3.18276e-22	-0.0743507	0.0476032	0.118315	0.372988	9
ENSG00000145476	4	CYP4V2	187112674	rs7687961	4	187122009	A	C	0.579365	0.00803829	0.0341635	0.813984	-0.473388	0.0648362	2.85013e-13	-0.0169803	0.0722055	0.814079	0.982541	12
ENSG00000071205	4	ARHGAP10	148653214	rs6853741	4	148982559	A	G	0.844246	0.0704304	0.0450418	0.117895	0.847458	0.0769306	3.20412e-28	0.0831078	0.0536821	0.121587	0.0654823	14
ENSG00000249096	4	RP11-290F5.1	185286336	rs6819430	4	185288740	A	G	0.427579	-0.0241921	0.0332503	0.466874	0.637344	0.0730527	2.67499e-18	-0.0379577	0.0523512	0.468416	0.586353	12
ENSG00000250726	4	RP11-616K6.1	184993556	rs12501526	4	185023826	T	G	0.611111	-0.022867	0.033171	0.490593	0.534353	0.0912614	4.76453e-09	-0.0427938	0.0625057	0.493572	0.360825	9
ENSG00000145416	4	2025-03-01	164445450	rs1044721	4	164448049	T	C	0.566468	-0.00142926	0.0336958	0.966167	-0.461341	0.0571443	6.84457e-16	0.00309806	0.0730398	0.966167	0.801835	13
ENSG00000164144	4	ARFIP1	153701089	rs12643600	4	153785667	C	T	0.475198	0.0309726	0.0334514	0.354499	0.409428	0.0544383	5.43763e-14	0.0756485	0.0823196	0.358116	0.394061	13
ENSG00000173320	4	STOX2	184774584	rs6552739	4	184989191	C	G	0.151786	0.00823629	0.0457031	0.856985	-0.360434	0.0595774	1.44989e-09	-0.022851	0.126856	0.857048	0.780814	9
ENSG00000250596	4	RP11-440I14.2	175444852	rs1346271	4	175444006	G	C	0.420635	0.0119301	0.0343237	0.728159	0.589849	0.0807219	2.7281e-13	0.0202257	0.0582564	0.728453	0.868119	11
ENSG00000250673	4	RP11-6L6.2	147145709	rs6820462	4	147097424	C	T	0.110119	0.0317431	0.0568905	0.576866	0.590145	0.0687059	8.73925e-18	0.0537886	0.0966041	0.577668	0.217498	7
ENSG00000038002	4	AGA	178351924	rs13106192	4	178362122	G	C	0.247024	0.0625374	0.0409821	0.127017	-0.296579	0.0517831	1.02022e-08	-0.210863	0.143003	0.140339	NA	NA
ENSG00000273449	4	RP11-218F10.3	164450923	rs1054681	4	164447271	C	T	0.509921	-0.00105606	0.0331387	0.974577	-0.398051	0.0624206	1.80684e-10	0.00265308	0.0832534	0.974578	0.613281	9
ENSG00000163293	4	NIPAL1	47916159	rs13125949	4	48026560	C	A	0.331349	0.0169366	0.0356828	0.635041	0.548936	0.055755	7.16748e-23	0.0308535	0.0650791	0.635434	0.902277	15
ENSG00000159733	4	ZFYVE28	2271309	rs1894434	4	2369103	T	C	0.189484	-0.056599	0.0407361	0.16471	0.800553	0.0942187	1.94962e-17	-0.0706999	0.0515608	0.170314	0.613588	13
ENSG00000118579	4	MED28	17616254	rs12648232	4	17612537	G	A	0.855159	-0.0396429	0.0585264	0.498183	0.456392	0.0687029	3.07409e-11	-0.0868615	0.128902	0.500402	0.170993	14
ENSG00000269949	4	RP11-738E22.3	57827093	rs55822707	4	57762210	G	A	0.227183	0.0152855	0.0400928	0.703016	-0.631689	0.100316	3.03538e-10	-0.0241978	0.0635854	0.703533	0.747356	8
ENSG00000163682	4	RPL9	39455744	rs2687958	4	39459724	C	T	0.72123	-0.0576151	0.0367867	0.117303	-0.713735	0.0621757	1.67579e-30	0.0807234	0.0520186	0.120706	0.480815	10
ENSG00000053900	4	ANAPC4	25378835	rs7675034	4	25367018	A	G	0.186508	0.011701	0.0401929	0.770958	-0.627364	0.0587609	1.31049e-26	-0.0186511	0.0640901	0.771042	0.364951	20
ENSG00000174137	4	FAM53A	1619642	rs3134867	4	1685979	G	T	0.873016	0.0158675	0.0511202	0.75626	-0.553717	0.0852957	8.48525e-11	-0.0286563	0.0924274	0.756529	0.385409	6
ENSG00000198515	4	CNGA1	47937994	rs321649	4	48011339	T	C	0.015873	0.00533609	0.101093	0.957904	0.607819	0.0578921	8.71449e-26	0.00877908	0.166323	0.957905	0.997477	8
ENSG00000138744	4	NAAA	76831809	rs111823959	4	76855169	T	C	0.349206	-0.029354	0.0363528	0.419392	-0.427847	0.0572153	7.55504e-14	0.0686086	0.0854608	0.422085	0.650883	13
ENSG00000090316	4	MAEA	1283639	rs11721461	4	1324515	T	C	0.0704365	-0.0297466	0.0607763	0.624528	0.525181	0.0689231	2.54048e-14	-0.0566407	0.115963	0.62524	0.160303	20
ENSG00000163945	4	UVSSA	1341054	rs9683830	4	1377873	G	A	0.722222	0.0914118	0.0364531	0.0121535	-0.629973	0.0620947	3.47502e-24	-0.145104	0.0596059	0.0149168	0.19815	20
ENSG00000109180	4	OCIAD1	48807229	rs2605262	4	48952209	G	A	0.411706	-0.000821664	0.0332133	0.980263	0.227645	0.0415126	4.16384e-08	-0.00360941	0.145901	0.980263	NA	NA
ENSG00000138658	4	C4orf21	113460492	rs13146963	4	113558602	G	A	0.941468	-0.0550898	0.0705619	0.434962	-0.394564	0.0671171	4.13411e-09	0.139622	0.180405	0.438969	0.755943	4
ENSG00000087269	4	NOP14	2939660	rs1967959	4	2953703	G	A	0.1875	-0.0453785	0.0447004	0.310024	-0.196344	0.0333889	4.0898e-09	0.231117	0.231031	0.31713	0.983318	4
ENSG00000109511	4	ANXA10	169013666	rs11132086	4	169090807	G	A	0.366071	-0.0191179	0.0349704	0.584592	0.489749	0.0537257	7.81408e-20	-0.0390361	0.071533	0.585267	0.0183053	20
ENSG00000240005	4	RP11-293A21.1	26861428	rs9790789	4	26861656	C	A	0.416667	0.0502686	0.0330189	0.127904	-0.763801	0.0753018	3.55295e-24	-0.0658137	0.0437139	0.132181	0.406208	15
ENSG00000128039	4	SRD5A3	56212276	rs66764663	4	56071800	G	A	0.4375	0.0564199	0.0348592	0.105553	0.57627	0.089149	1.01888e-10	0.0979053	0.0623584	0.116405	0.948191	7
ENSG00000153012	4	LGI2	25000469	rs6856917	4	25064311	A	G	0.642857	-0.00764632	0.0341733	0.822951	-0.426534	0.0745912	1.07604e-08	0.0179266	0.0801799	0.823084	0.994053	3
ENSG00000153132	4	CLGN	141309609	rs61562523	4	141344232	A	G	0.250992	0.0431167	0.0439345	0.326402	0.707751	0.0997853	1.31482e-12	0.0609207	0.0626676	0.330989	0.606639	13
ENSG00000271817	4	U3	159621843	rs9918016	4	159621997	A	G	0.161706	0.00452965	0.0397316	0.909233	0.574838	0.0881397	6.94247e-11	0.00787987	0.0691285	0.909247	0.179892	6
ENSG00000246560	4	RP11-10L12.4	103749212	rs6533035	4	103844717	A	C	0.509921	-0.0542598	0.0334713	0.104999	0.489254	0.0865833	1.59818e-08	-0.110903	0.0711725	0.119179	0.875932	4
ENSG00000138750	4	NUP54	77035812	rs60628055	4	77041638	C	A	0.348214	0.0453894	0.0349446	0.19398	0.626599	0.0802341	5.73544e-15	0.0724377	0.0565348	0.20009	0.446189	20
ENSG00000189157	4	FAM47E	77135193	rs11933305	4	77200875	G	A	0.347222	0.00257825	0.0335873	0.938812	-0.568574	0.0587199	3.56763e-22	-0.00453459	0.0590747	0.938814	0.852969	19
ENSG00000151806	4	GUF1	44680444	rs61549581	4	44694719	T	A	0.373016	-0.00228858	0.0340242	0.946372	0.55425	0.0751076	1.58995e-13	-0.00412915	0.0613904	0.946374	0.433866	11
ENSG00000163281	4	GNPDA2	44684217	rs62305383	4	44708086	C	G	0.219246	-0.00164045	0.0431714	0.969689	0.779314	0.0854448	7.46573e-20	-0.00210499	0.0553972	0.969689	0.934208	20
ENSG00000197888	4	UGT2B17	69402902	rs4694077	4	69326683	T	C	0.0873016	-0.0068268	0.0631282	0.913883	0.755944	0.0874445	5.3877e-18	-0.00903083	0.0835156	0.91389	0.954531	8
ENSG00000249472	4	RP11-1267H10.2	69480137	rs1406701	4	69321971	T	C	0.205357	-0.0046734	0.0478507	0.922197	0.615895	0.0793958	8.67739e-15	-0.00758798	0.0776991	0.922203	0.855362	6
ENSG00000251101	4	RP11-1267H10.1	69481111	rs1406701	4	69321971	T	C	0.205357	-0.0046734	0.0478507	0.922197	0.558947	0.0788097	1.31841e-12	-0.00836108	0.0856168	0.922205	0.788029	6
ENSG00000250376	4	CTD-2005D20.1	69650336	rs72651926	4	69602700	A	G	0.117063	0.043118	0.0575918	0.454048	1.0296	0.0976012	5.1314e-26	0.0418784	0.0560768	0.455182	0.670817	19
ENSG00000181381	4	DDX60L	169277886	rs7678260	4	169394695	G	A	0.624008	0.0404752	0.0357281	0.257271	-0.496457	0.0723414	6.75723e-12	-0.0815281	0.0729401	0.263678	0.965633	9
ENSG00000251532	5	CTD-2245E15.3	1544222	rs55744954	5	1559517	T	C	0.12996	0.0164719	0.0574099	0.774177	0.686115	0.113527	1.5067e-09	0.0240075	0.0837681	0.774423	0.522079	6
ENSG00000188002	5	RP11-43F13.1	1599035	rs10061756	5	1630142	A	G	0.135913	0.0175146	0.0530958	0.7415	-0.806283	0.0914371	1.16624e-18	-0.0217226	0.0658986	0.741674	0.643092	19
ENSG00000174358	5	SLC6A19	1201710	rs73734048	5	1187642	A	G	0.185516	0.0715458	0.0426951	0.0937908	-0.699394	0.0985646	1.28615e-12	-0.102297	0.0627251	0.102916	0.318116	10
ENSG00000171421	5	MRPL36	1798500	rs4975735	5	1830405	G	A	0.255952	-0.0342419	0.0368509	0.352785	-0.398778	0.0485259	2.07193e-16	0.0858671	0.0929984	0.355842	0.829273	9
ENSG00000250490	5	CTD-2324F15.2	6310554	rs4592	5	6372248	A	G	0.491071	0.00264389	0.0333754	0.93686	0.645667	0.0628189	8.83383e-25	0.00409482	0.0516929	0.936862	0.52239	11
ENSG00000249201	5	CTD-3080P12.3	1173256	rs13180948	5	1182651	T	C	0.262897	-0.00832376	0.0408646	0.838595	0.63975	0.0597965	1.03111e-26	-0.013011	0.0638875	0.838624	0.936606	16
ENSG00000232615	5	CTD-2012J19.1	1614951	rs6862954	5	1591784	G	C	0.137897	0.0223041	0.0560756	0.690814	1.07826	0.111911	5.69003e-22	0.0206853	0.0520499	0.691064	0.49363	16
ENSG00000271980	5	CTD-2256P15.4	10264709	rs3843011	5	10275870	C	G	0.0744048	-0.06167	0.0561738	0.272273	0.407899	0.0588903	4.31638e-12	-0.151189	0.139434	0.278229	0.535044	9
ENSG00000271715	5	CTD-2256P15.5	10269601	rs3843011	5	10275870	C	G	0.0744048	-0.06167	0.0561738	0.272273	0.431438	0.0659103	5.91625e-11	-0.142941	0.13202	0.278933	0.972857	4
ENSG00000249198	5	RP11-772C9.1	57047019	rs10037593	5	57057919	T	C	0.190476	0.0280579	0.0426564	0.510688	0.604955	0.103226	4.61514e-09	0.0463801	0.0709544	0.51333	0.94789	11
ENSG00000150753	5	CCT5	10250033	rs2607299	5	10251369	A	G	0.878968	0.0416746	0.0567362	0.462624	0.159001	0.029062	4.47283e-08	0.262103	0.360031	0.466613	NA	NA
ENSG00000164346	5	NSA2	74062817	rs6883420	5	74070134	G	T	0.0208333	0.000198581	0.174012	0.999089	0.936624	0.0704978	2.79651e-40	0.000212018	0.185786	0.999089	0.197992	10
ENSG00000247572	5	CKMT2-AS1	80499903	rs10074794	5	80581451	A	G	0.0674603	-0.0722616	0.0742221	0.330261	0.367394	0.0613525	2.12107e-09	-0.196687	0.204676	0.336568	0.764949	7
ENSG00000113273	5	ARSB	78073032	rs671947	5	78278299	C	T	0.416667	-0.00595684	0.033045	0.856945	-0.689806	0.0748712	3.16453e-20	0.00863553	0.0479139	0.856972	0.0666655	14
ENSG00000230829	5	CTD-2186M15.1	32222038	rs56407254	5	32203348	A	C	0.405754	-0.0301	0.0361601	0.405178	0.389344	0.0668069	5.61298e-09	-0.0773095	0.093817	0.409913	0.223336	4
ENSG00000145623	5	OSMR	38845960	rs2367703	5	38856268	A	C	0.1875	0.0273838	0.0450074	0.542903	-0.246892	0.0363258	1.07122e-11	-0.110914	0.183025	0.544511	0.991177	10
ENSG00000152348	5	ATG10	81267844	rs2406911	5	81312256	G	A	0.985119	0.174396	0.170616	0.306706	-0.615759	0.0775298	1.98596e-15	-0.283221	0.279368	0.310681	0.471353	4
ENSG00000112874	5	NUDT12	102884556	rs58006145	5	102886512	C	T	0.246032	0.0349564	0.0432179	0.418606	0.386136	0.0666288	6.81878e-09	0.0905287	0.113009	0.423088	NA	NA
ENSG00000113318	5	MSH3	79950467	rs408626	5	79951133	C	T	0.602183	0.00602649	0.0355153	0.865256	-0.434148	0.0434579	1.68453e-23	-0.0138812	0.0818164	0.865275	0.743256	20
ENSG00000249572	5	CTD-2203K17.1	33424131	rs78347783	5	33454328	A	G	0.138889	0.0550348	0.0429631	0.200202	-0.847414	0.105163	7.7504e-16	-0.0649444	0.0513357	0.205838	0.786145	4
ENSG00000171495	5	MROH2B	40998119	rs2167229	5	41001023	A	G	0.714286	0.0192782	0.035491	0.587001	-0.703267	0.0717392	1.0917e-22	-0.0274123	0.0505433	0.587575	0.315355	10
ENSG00000248794	5	CTD-2248H3.1	80538149	rs10474656	5	80573669	A	G	0.0138889	-0.148993	0.144193	0.301467	0.951	0.0926607	1.03174e-24	-0.15667	0.152389	0.303907	0.954048	16
ENSG00000233006	5	AC034220.3	131646978	rs2631370	5	131703776	C	T	0.673611	-0.0502465	0.0357269	0.159604	-0.398022	0.0471638	3.19668e-17	0.126241	0.0909991	0.165359	0.501316	5
ENSG00000151292	5	CSNK1G3	122847793	rs4490576	5	122896897	T	G	0.344246	0.054103	0.0353432	0.125821	0.344722	0.0562949	9.15409e-10	0.156947	0.105682	0.13752	0.23402	8
ENSG00000155542	5	SETD9	56205087	rs906631	5	56245803	G	C	0.532738	-0.0307688	0.0336023	0.359837	-0.62988	0.0719334	2.01528e-18	0.0488487	0.053638	0.362448	0.0823993	15
ENSG00000245937	5	CTC-228N24.3	127276118	rs6888037	5	127406259	T	G	0.654762	-0.00172513	0.0361253	0.961912	0.77124	0.0832606	1.98826e-20	-0.00223683	0.0468412	0.961913	0.99623	14
ENSG00000250786	5	SNHG18	9546312	rs1508798	5	9556694	C	T	0.127976	-0.0652977	0.0551087	0.236061	0.801297	0.0904997	8.43315e-19	-0.08149	0.0693875	0.240227	0.598009	5
ENSG00000164251	5	F2RL1	76114758	rs2242993	5	76115521	T	C	0.0525794	-0.104454	0.0727849	0.151256	-0.435301	0.0566706	1.57542e-14	0.239958	0.170099	0.158334	0.25563	8
ENSG00000253404	5	AC034243.1	138080123	rs1703211	5	138076276	A	G	0.87996	-0.062708	0.0484616	0.195675	-0.998312	0.0842268	2.08472e-32	0.062814	0.048832	0.198328	0.994749	16
ENSG00000249721	5	RP11-83M16.4	66988640	rs139021701	5	67114182	A	G	0.0763889	0.0854727	0.0622492	0.16973	-0.48977	0.0854783	1.00575e-08	-0.174516	0.130697	0.181789	0.231837	6
ENSG00000249746	5	RP11-254I22.3	95549050	rs10066966	5	95633909	A	G	0.808532	-0.0990105	0.0370761	0.0075746	-0.68148	0.113806	2.12331e-09	0.145287	0.0595703	0.014731	0.221778	4
ENSG00000239642	5	AC034228.7	131142816	rs652839	5	131281106	C	G	0.508929	-0.0242407	0.0336034	0.470677	0.841547	0.121889	5.04771e-12	-0.0288049	0.0401479	0.473084	0.606439	14
ENSG00000248709	5	CTC-505O3.2	115091341	rs1833634	5	115078796	G	A	0.332341	-0.00408111	0.0376073	0.913584	-0.243518	0.0389964	4.24827e-10	0.016759	0.154457	0.913597	0.592926	5
ENSG00000164308	5	ERAP2	96211643	rs2910686	5	96252589	C	T	0.47123	-0.0151144	0.0332134	0.649059	1.21521	0.0677315	5.58528e-72	-0.0124377	0.0273402	0.649165	0.243768	20
ENSG00000253357	5	CTB-78F1.2	167148368	rs7726117	5	166806029	C	A	0.257937	0.00881519	0.0411774	0.830486	-0.794249	0.0822258	4.48614e-22	-0.0110988	0.0518572	0.830527	0.330596	10
ENSG00000150712	5	MTMR12	32227100	rs140443794	5	32211686	G	A	0.0535714	-0.0700709	0.0667723	0.293993	1.05296	0.189595	2.79615e-08	-0.0665466	0.064536	0.302468	0.350324	6
ENSG00000260686	5	CTB-36H16.2	122168051	rs7732163	5	122085961	A	G	0.436508	0.0164343	0.0351314	0.639931	-0.360894	0.0658914	4.32342e-08	-0.0455377	0.0976999	0.641145	0.939243	10
ENSG00000249476	5	CTD-2587M2.1	108572821	rs7720036	5	108710699	G	A	0.445437	0.0573637	0.034525	0.0966095	-0.371877	0.0614068	1.39584e-09	-0.154254	0.0962706	0.109089	0.568061	3
ENSG00000131507	5	NDFIP1	141488070	rs249677	5	141539339	A	C	0.641865	0.0410039	0.0344197	0.233539	-0.310589	0.049018	2.35469e-10	-0.13202	0.112762	0.241688	0.231719	8
ENSG00000169230	5	PRELID1	176730775	rs28362590	5	176731452	T	G	0.454365	-0.0590101	0.0330856	0.0744955	0.602059	0.0623624	4.71853e-22	-0.0980138	0.055884	0.0794512	0.435168	10
ENSG00000188573	5	FBLL1	167956121	rs4976561	5	167958419	G	C	0.710317	-0.0219105	0.0379957	0.564171	0.985563	0.0799558	6.53431e-35	-0.0222315	0.0385944	0.564597	0.765234	20
ENSG00000120328	5	PCDHB12	140588269	rs10516156	5	140629690	A	C	0.526786	0.0280766	0.0381973	0.462314	0.542603	0.0976907	2.78731e-08	0.0517443	0.0710102	0.466192	NA	NA
ENSG00000081791	5	KIAA0141	141303373	rs164514	5	141330544	G	A	0.165675	0.0404684	0.0440377	0.358123	-0.487044	0.0774528	3.21021e-10	-0.0830898	0.0913787	0.363197	0.300225	8
ENSG00000204764	5	RANBP17	170288874	rs813587	5	170480316	G	C	0.780754	-0.0535775	0.0420761	0.202894	0.720356	0.0987111	2.92902e-13	-0.0743764	0.0592927	0.209699	0.912048	7
ENSG00000248275	5	TRIM52-AS1	180688213	rs3857302	5	180689509	C	G	0.337302	0.0995132	0.0344656	0.00388535	-0.531338	0.0690935	1.46985e-14	-0.187288	0.069287	0.00687014	0.175514	7
ENSG00000113303	5	BTNL8	180326077	rs6859526	5	180467495	C	T	0.259921	-0.0222473	0.0355696	0.53167	-0.511037	0.0931475	4.10387e-08	0.0435336	0.0700536	0.534315	NA	NA
ENSG00000055163	5	CYFIP2	156693089	rs17054428	5	156718781	G	A	0.265873	0.0122509	0.0408484	0.764246	0.914184	0.137028	2.53174e-11	0.0134009	0.044728	0.764476	0.524143	4
ENSG00000183111	5	ARHGEF37	148931510	rs6888407	5	148968691	G	A	0.309524	-0.0145547	0.0343915	0.672145	-0.548068	0.0727119	4.78958e-14	0.0265564	0.0628493	0.67263	0.875126	13
ENSG00000123643	5	SLC36A1	150816607	rs165353	5	150856757	T	C	0.52381	0.00168495	0.0333329	0.959685	-0.361473	0.0426994	2.54986e-17	-0.00466134	0.0922157	0.959685	0.92869	12
ENSG00000168903	5	BTNL3	180415845	rs72494581	5	180430797	C	T	0.25	-0.0362824	0.0368489	0.324808	0.951236	0.0924999	8.35085e-25	-0.0381424	0.0389151	0.327015	0.980318	20
ENSG00000253686	5	CTB-43E15.3	173134617	rs2561056	5	173116525	C	T	0.859127	-0.0399965	0.0546956	0.464622	0.469344	0.0562449	7.14271e-17	-0.0852179	0.116983	0.466329	0.566195	8
ENSG00000253428	5	CTB-43E15.2	173116462	rs2561056	5	173116525	C	T	0.859127	-0.0399965	0.0546956	0.464622	0.572216	0.0663507	6.45925e-18	-0.0698976	0.0959286	0.466221	0.654978	10
ENSG00000253959	5	CTB-43E15.1	173069522	rs1428190	5	173069286	C	A	0.352183	0.0958432	0.0363723	0.00841221	0.819968	0.105803	9.19087e-15	0.116887	0.0468521	0.0126029	NA	NA
ENSG00000145934	5	TENM2	166711804	rs7726117	5	166806029	C	A	0.257937	0.00881519	0.0411774	0.830486	-0.806621	0.0796346	4.10692e-24	-0.0109285	0.0510607	0.830523	0.324776	10
ENSG00000133706	5	LARS	145492601	rs12153109	5	145515346	T	C	0.198413	-0.0517498	0.0398327	0.193882	0.646536	0.0689875	7.13125e-21	-0.0800416	0.0621986	0.198139	0.623705	9
ENSG00000197083	5	ZNF300P1	150310207	rs12659118	5	150324622	C	T	0.409722	-0.0209839	0.0343664	0.54147	1.43881	0.128939	6.48491e-29	-0.0145842	0.023921	0.542073	0.686588	11
ENSG00000247679	5	RP11-1277A3.1	177038254	rs1500116	5	177073284	T	C	0.404762	0.0718442	0.0397035	0.0703704	0.635375	0.0709914	3.55394e-19	0.113074	0.0637527	0.0761242	0.130499	13
ENSG00000249684	5	RP11-423H2.3	177377336	rs4327608	5	177368898	T	C	0.674603	-0.047149	0.037246	0.205556	0.489187	0.0852441	9.54284e-09	-0.0963824	0.077969	0.216398	0.556959	4
ENSG00000113758	5	DBN1	176883609	rs335466	5	176889530	A	C	0.260913	0.00124218	0.0446784	0.97782	-0.30947	0.0471958	5.48439e-11	-0.00401389	0.144372	0.97782	0.991321	6
ENSG00000113716	5	HMGXB3	149379884	rs10072275	5	149401596	C	T	0.695437	0.0455948	0.0338197	0.177602	0.270795	0.0486913	2.67516e-08	0.168374	0.128508	0.19012	0.917244	6
ENSG00000164307	5	ERAP1	96096521	rs27529	5	96126308	G	A	0.545635	-0.0588213	0.0331291	0.0758124	-0.484496	0.0528836	5.11554e-20	0.121407	0.0696508	0.0813187	0.426004	20
ENSG00000180104	5	EXOC3	443273	rs11740891	5	435626	G	A	0.136905	0.0336538	0.064676	0.602823	-0.416886	0.0618887	1.62743e-11	-0.0807266	0.155603	0.603901	0.924683	12
ENSG00000066230	5	SLC9A3	473425	rs2434696	5	466458	C	T	0.535714	0.00116623	0.0331782	0.97196	0.820805	0.0804764	1.99659e-24	0.00142084	0.0404218	0.97196	0.971248	10
ENSG00000225138	5	CTD-2228K2.7	473351	rs2434696	5	466458	C	T	0.535714	0.00116623	0.0331782	0.97196	0.795667	0.0689264	7.94137e-31	0.00146573	0.0416988	0.97196	0.982535	19
ENSG00000112877	5	CEP72	612387	rs111262210	5	568788	T	C	0.014881	0.128787	0.24819	0.603826	-1.23622	0.214443	8.17554e-09	-0.104178	0.201577	0.605285	NA	NA
ENSG00000170464	5	DNAJC18	138744279	rs3923060	5	138775301	T	C	0.389881	0.0236192	0.0335652	0.481632	-0.492711	0.077128	1.67826e-10	-0.0479372	0.0685356	0.48427	0.602622	12
ENSG00000113231	5	PDE8B	76506274	rs36011566	5	76606962	T	C	0.421627	0.024204	0.0344563	0.482395	-0.533695	0.0861602	5.85746e-10	-0.0453517	0.0649756	0.485189	0.937865	20
ENSG00000198677	5	TTC37	94799599	rs11948489	5	94885515	T	C	0.12004	0.00789459	0.0465499	0.865329	0.275929	0.0489756	1.76062e-08	0.0286109	0.168779	0.86539	0.489065	5
ENSG00000037474	5	NSUN2	6599352	rs2303709	5	6604205	G	A	0.463294	-0.0464235	0.0332295	0.162397	-0.418558	0.0537956	7.22272e-15	0.110913	0.0806601	0.169111	0.899446	10
ENSG00000145545	5	SRD5A1	6633456	rs11748532	5	6603942	T	C	0.209325	0.0275879	0.0410657	0.501713	0.379163	0.0639599	3.06388e-09	0.07276	0.108999	0.504436	0.900066	5
ENSG00000250056	5	LINC01018	6582249	rs2303710	5	6602668	C	G	0.208333	0.0256128	0.0410936	0.5331	0.318641	0.0503558	2.48695e-10	0.0803814	0.129589	0.535075	0.34424	7
ENSG00000169247	5	SH3TC2	148303202	rs11168092	5	148520669	T	C	0.402778	-0.0204839	0.0332473	0.537825	-0.429543	0.074108	6.78434e-09	0.0476877	0.0778376	0.540104	0.998624	12
ENSG00000113068	5	PFDN1	139624624	rs270166	5	139533279	A	C	0.229167	-0.0322229	0.0367046	0.379999	-0.605838	0.0725593	6.85179e-17	0.0531873	0.0609188	0.382617	0.0874178	15
ENSG00000113734	5	BNIP1	172571445	rs431604	5	172511602	A	G	0.284722	-0.0482934	0.0386079	0.210983	-0.442184	0.0740435	2.34441e-09	0.109216	0.0892066	0.220839	0.0845153	12
ENSG00000131187	5	F12	176829141	rs1801020	5	176836532	G	A	0.237103	0.0607383	0.0346011	0.0791936	0.740591	0.0584498	8.61075e-37	0.0820133	0.0471672	0.0820736	0.362168	4
ENSG00000153113	5	CAST	95860971	rs4267886	5	95997266	C	T	0.330357	0.0339921	0.0374827	0.364474	0.310124	0.040289	1.38772e-14	0.109608	0.1217	0.367777	0.726275	4
ENSG00000213433	5	RP11-54C4.1	151145420	rs6884630	5	151268997	T	A	0.37996	0.0250612	0.0375592	0.504616	-0.576507	0.0733203	3.75486e-15	-0.0434708	0.0653838	0.506143	0.934013	18
ENSG00000050748	5	MAPK9	179660143	rs76025377	5	179722398	A	G	0.238095	0.0540248	0.0412214	0.189993	0.414344	0.0742137	2.36239e-08	0.130386	0.10219	0.201985	0.853214	15
ENSG00000113360	5	DROSHA	31400604	rs7701966	5	31529708	C	G	0.619048	0.0300942	0.0335977	0.370401	0.396102	0.061032	8.57985e-11	0.0759759	0.0856248	0.374911	0.516583	9
ENSG00000251169	5	AC005355.2	133842243	rs7736371	5	133852802	T	G	0.53869	-0.0322277	0.0331959	0.33163	0.505418	0.0882548	1.02341e-08	-0.0637644	0.0666172	0.338478	0.369207	5
ENSG00000183323	5	CCDC125	68576002	rs4976189	5	68598839	T	C	0.494048	0.0188871	0.0340426	0.579027	0.278404	0.0476897	5.28886e-09	0.0678406	0.122829	0.58073	0.964164	18
ENSG00000197822	5	OCLN	68788119	rs71576926	5	68828803	A	T	0.811508	-0.045031	0.0454878	0.322195	-0.417691	0.0752605	2.85772e-08	0.107809	0.110622	0.329771	0.55892	3
ENSG00000186468	5	RPS23	81569177	rs862241	5	81588011	A	G	0.912698	0.025552	0.0887783	0.773485	0.319664	0.0461971	4.53008e-12	0.0799339	0.277964	0.773676	0.71159	3
ENSG00000205464	5	ATP6AP1L	81575281	rs3739	5	81569311	G	A	0.0873016	-0.0285866	0.0889187	0.747839	0.510514	0.0483333	4.45252e-26	-0.0559957	0.174256	0.747951	0.68249	12
ENSG00000172795	5	DCP2	112312399	rs1549182	5	112326410	A	G	0.587302	-0.0126159	0.0356669	0.723552	0.378438	0.0642681	3.89881e-09	-0.0333368	0.0944176	0.72403	0.3691	15
ENSG00000164334	5	FAM170A	118965254	rs28943593	5	118877566	T	C	0.0962302	-0.0532898	0.056269	0.343612	0.94183	0.122938	1.84429e-14	-0.0565811	0.0601991	0.347269	0.564707	20
ENSG00000120314	5	WDR55	140044261	rs801181	5	140092814	T	C	0.452381	-0.0377419	0.0331708	0.255201	0.201952	0.0346386	5.534e-09	-0.186886	0.167349	0.264106	0.0806391	13
ENSG00000214944	5	ARHGEF28	72921983	rs2112161	5	72919887	A	G	0.831349	0.0342546	0.0432063	0.427885	-0.757346	0.0698946	2.33594e-27	-0.0452298	0.0572021	0.429118	0.557091	19
ENSG00000112685	6	EXOC2	485133	rs6936164	6	692805	G	C	0.821429	0.0296979	0.04134	0.472522	-0.311938	0.056694	3.7522e-08	-0.0952045	0.133651	0.476257	0.68297	5
ENSG00000181315	6	ZNF322	26636518	rs6456739	6	26604140	C	T	0.77381	-0.0231093	0.0415502	0.578089	-0.546463	0.0701299	6.58779e-15	0.0422889	0.0762282	0.579054	0.0155291	20
ENSG00000272463	6	RP11-532F6.3	708592	rs2244443	6	711150	C	A	0.797619	0.0269585	0.037828	0.476057	0.568516	0.0918608	6.05899e-10	0.0474191	0.0669778	0.478957	NA	NA
ENSG00000079689	6	SCGN	25652464	rs12216281	6	25660808	T	C	0.0436508	-0.225492	0.241892	0.351233	-0.520074	0.0935901	2.74556e-08	0.433577	0.47161	0.35791	NA	NA
ENSG00000241549	6	GUSBP2	26839263	rs9366675	6	26936723	T	C	0.131944	-0.00163471	0.0608101	0.978554	-0.958339	0.114893	7.35961e-17	0.00170577	0.063454	0.978554	0.539819	13
ENSG00000269985	6	RP1-232P20.1	5451916	rs2472866	6	5446551	T	G	0.323413	-0.0012697	0.0378169	0.973216	-0.616094	0.0855312	5.88358e-13	0.00206089	0.0613824	0.973216	0.656464	5
ENSG00000228078	6	HLA-U	29901878	rs1233367	6	29622220	G	C	0.503968	0.037583	0.0336004	0.263341	0.671858	0.111164	1.50482e-09	0.0559389	0.0508604	0.271397	0.0344093	20
ENSG00000230521	6	HCG4P7	29855071	rs12721755	6	29911957	A	G	0.209325	0.0721746	0.0344315	0.0360662	-1.12761	0.122625	3.72828e-20	-0.0640067	0.0313182	0.0409781	0.552236	20
ENSG00000145990	6	GFOD1	13358062	rs2560755	6	13458894	T	C	0.541667	0.016667	0.0330703	0.614271	-0.353806	0.0623372	1.38138e-08	-0.0471077	0.0938379	0.615659	0.669536	5
ENSG00000230795	6	HLA-K	29894236	rs1611713	6	29829251	C	A	0.22619	0.0686817	0.0340334	0.0435843	-0.756801	0.085134	6.13669e-19	-0.0907527	0.0461143	0.0490688	0.70542	20
ENSG00000197977	6	ELOVL2	10980992	rs3798713	6	11008622	C	G	0.728175	-0.00824076	0.0374949	0.82604	-0.274806	0.0489733	2.00763e-08	0.0299876	0.136546	0.826171	0.948838	6
ENSG00000227262	6	HCG4B	29893760	rs72838643	6	29843390	G	A	0.210317	0.0627752	0.0343605	0.0677064	-0.896131	0.113215	2.46675e-15	-0.0700514	0.0393513	0.0750506	0.33151	20
ENSG00000206341	6	HLA-H	29855350	rs3115629	6	29815713	T	C	0.984127	0.474421	0.233441	0.042124	0.87376	0.113121	1.12616e-14	0.542965	0.276261	0.0493675	0.0463542	20
ENSG00000231074	6	HCG18	30255174	rs261949	6	30270080	A	G	0.52877	0.0724178	0.0335245	0.0307617	0.498444	0.0688868	4.63135e-13	0.145288	0.0701916	0.0384641	0.252262	10
ENSG00000237669	6	HCG4P3	29973898	rs1960063	6	29942674	A	G	0.25496	0.0655785	0.0341042	0.0544942	0.50789	0.0871662	5.65386e-09	0.129119	0.0707109	0.0678472	0.0345927	13
ENSG00000206503	6	HLA-A	29909037	rs9260078	6	29909033	G	A	0.701389	0.096897	0.0548072	0.0770673	0.420544	0.054393	1.06212e-14	0.230409	0.133688	0.0848025	0.00145943	20
ENSG00000243753	6	HLA-L	30227361	rs12195316	6	31105005	A	G	0.0367063	0.120467	0.1757	0.492941	0.98478	0.134386	2.33591e-13	0.122329	0.179195	0.494822	0.20286	20
ENSG00000145949	6	MYLK4	2663863	rs2038760	6	2680732	T	C	0.0456349	0.0631465	0.0839897	0.452149	0.69406	0.106678	7.7122e-11	0.0909813	0.121817	0.455144	0.803047	3
ENSG00000161904	6	LEMD2	33738979	rs4713678	6	33742097	C	T	0.859127	-0.00608824	0.0437239	0.889258	-0.27678	0.0497352	2.62049e-08	0.0219967	0.158023	0.889293	0.169505	13
ENSG00000272279	6	RP11-157J24.2	1528599	rs2816297	6	1545681	C	A	0.469246	0.00448339	0.0334944	0.893517	0.588016	0.0867773	1.23422e-11	0.00762461	0.0569728	0.893538	0.67855	11
ENSG00000172197	6	MBOAT1	20100935	rs10447379	6	20202770	A	G	0.47123	-0.00955312	0.0331889	0.773469	-0.517891	0.085942	1.68016e-09	0.0184462	0.0641578	0.77372	NA	NA
ENSG00000065060	6	UHRF1BP1	34759857	rs205283	6	34553048	G	A	0.686508	-0.0129312	0.032986	0.695042	0.491829	0.0521567	4.10757e-21	-0.0262921	0.067126	0.695293	0.0292952	20
ENSG00000229391	6	HLA-DRB6	32520490	rs34036879	6	32453336	T	G	0.309524	-0.0314301	0.0382413	0.41114	1.1192	0.0943571	1.87975e-32	-0.0280826	0.0342504	0.41226	0.079604	20
ENSG00000198502	6	HLA-DRB5	32485120	rs9271525	6	32589842	A	G	0.787698	-0.174481	0.042482	4.00535e-05	-1.30829	0.0923415	1.44658e-45	0.133366	0.0338083	7.98785e-05	0.374445	20
ENSG00000179344	6	HLA-DQB1	32627244	rs9272339	6	32604274	G	A	0.505952	-0.161356	0.037579	1.75655e-05	-0.883668	0.0731184	1.26089e-33	0.182598	0.0451304	5.20983e-05	1.40499e-06	20
ENSG00000112079	6	STK38	36461669	rs7769765	6	36404525	G	A	0.37004	-0.0168497	0.0335117	0.615105	-0.550691	0.0784343	2.20207e-12	0.0305974	0.0610098	0.616008	0.549107	9
ENSG00000196126	6	HLA-DRB1	32546546	rs28371211	6	32637528	A	C	0.250992	0.0448249	0.043418	0.301883	-0.379947	0.0671027	1.49472e-08	-0.117977	0.116158	0.309792	0.00517928	20
ENSG00000031691	6	CENPQ	49431091	rs1471539	6	49460152	G	A	0.579365	0.0244726	0.0340448	0.472241	0.440066	0.0616795	9.69833e-13	0.0556112	0.0777546	0.474477	0.840438	18
ENSG00000146243	6	IRAK1BP1	79577189	rs9359337	6	79389316	T	C	0.309524	-0.0356473	0.0361702	0.324357	0.549382	0.0714399	1.46983e-14	-0.0648862	0.0663764	0.328298	0.572521	13
ENSG00000030110	6	BAK1	33540329	rs511515	6	33541507	G	A	0.826389	0.111584	0.039609	0.0048454	-0.571795	0.0531731	5.70758e-27	-0.195147	0.071609	0.00642677	0.0181555	6
ENSG00000146147	6	MLIP	53794780	rs9370260	6	53921674	C	T	0.506944	-0.0121924	0.0330163	0.711916	0.960226	0.0671315	2.07636e-46	-0.0126974	0.0343953	0.712008	0.739352	18
ENSG00000233967	6	RP11-250B2.3	81153061	rs9343986	6	81072201	A	C	0.56746	-0.0018492	0.0330859	0.955429	0.297312	0.0491368	1.44213e-09	-0.00621973	0.111288	0.955431	0.978342	17
ENSG00000272541	6	XXbac-BPGBPG55C20.1	58182169	rs1970606	6	58368572	A	G	0.703373	-0.0733922	0.038063	0.0538332	-0.492345	0.0680396	4.61576e-13	0.149067	0.0800072	0.0624389	0.691157	13
ENSG00000161912	6	ADCY10P1	41068761	rs72856259	6	41068500	A	G	0.0109127	0.0182866	0.193924	0.924872	0.860739	0.0900004	1.1359e-21	0.0212452	0.22531	0.924876	NA	NA
ENSG00000223534	6	HLA-DQB1-AS1	32627657	rs9272339	6	32604274	G	A	0.505952	-0.161356	0.037579	1.75655e-05	-0.85179	0.0874891	2.11827e-22	0.189432	0.0482176	8.54138e-05	0.00010354	20
ENSG00000215190	6	LINC00680	58272352	rs1970605	6	58360270	G	A	0.704365	-0.0783299	0.0385563	0.0421969	-0.787595	0.0812399	3.17638e-22	0.0994545	0.0500178	0.0467694	0.910067	15
ENSG00000237674	6	GSTA7P	52604388	rs6458869	6	52630269	A	C	0.863095	-0.00317799	0.0499957	0.949316	-0.2527	0.0445864	1.44771e-08	0.0125761	0.197859	0.94932	NA	NA
ENSG00000112159	6	MDN1	90352218	rs9344959	6	90493197	C	G	0.917659	-0.0987411	0.0700072	0.158409	-0.702307	0.0806273	3.02431e-18	0.140595	0.10098	0.163829	0.66858	20
ENSG00000111850	6	SMIM8	88032301	rs2296133	6	88032332	A	G	0.136905	-0.02706	0.0532904	0.611605	0.616322	0.0899594	7.32786e-12	-0.0439056	0.0867024	0.61258	0.243525	8
ENSG00000111860	6	CEP85L	118781935	rs17080456	6	118985938	C	G	0.046627	-0.0109629	0.0807798	0.892048	-0.621034	0.101421	9.1637e-10	0.0176527	0.130105	0.892074	0.753142	3
ENSG00000244067	6	GSTA2	52614897	rs2749010	6	52626572	T	C	0.863095	-0.00538676	0.0499908	0.91419	-0.473664	0.0537173	1.16823e-18	0.0113725	0.105549	0.914196	0.998271	10
ENSG00000197261	6	C6orf141	49518113	rs12176464	6	49545213	G	A	0.250992	-0.0170163	0.0373645	0.648812	-0.492926	0.0654657	5.09231e-14	0.034521	0.07594	0.649409	0.422931	7
ENSG00000237742	6	RP11-624M8.1	125899704	rs2875881	6	126072853	G	C	0.774802	0.022122	0.0425888	0.603459	-0.367782	0.0543829	1.35331e-11	-0.0601498	0.11614	0.604523	0.726359	20
ENSG00000260273	6	RP11-425D10.10	109703998	rs13219952	6	109712287	T	C	0.453373	0.0130225	0.0331382	0.694338	0.672408	0.0985342	8.84743e-12	0.019367	0.0493645	0.694818	0.437343	20
ENSG00000235899	6	RP11-345L23.1	53493178	rs6934911	6	53486320	G	C	0.58631	-0.0619018	0.0352231	0.0788461	-0.333459	0.0609709	4.52197e-08	0.185635	0.110949	0.0942956	0.681462	4
ENSG00000146250	6	PRSS35	84222194	rs6937193	6	84095331	T	C	0.262897	-0.0182335	0.0400603	0.649	-0.549969	0.0639311	7.7977e-18	0.0331537	0.0729429	0.649458	0.251801	20
ENSG00000079950	6	STX7	132767006	rs73000806	6	132836237	G	A	0.0605159	-0.135349	0.0599831	0.0240425	0.431083	0.0723253	2.51728e-09	-0.313974	0.148783	0.0348335	0.123663	5
ENSG00000146285	6	SCML4	108025308	rs7453859	6	108131048	T	G	0.820437	-0.0622447	0.0382828	0.103967	0.640664	0.0829625	1.1422e-14	-0.0971565	0.061065	0.111602	0.472631	20
ENSG00000203778	6	FAM229B	112408802	rs11153333	6	112373566	G	A	0.0684524	0.010785	0.0721714	0.88121	-0.467459	0.07002	2.45414e-11	-0.0230715	0.15443	0.881239	0.992587	13
ENSG00000111879	6	FAM184A	119280928	rs794260	6	119330002	C	T	0.752976	-0.0231695	0.0391951	0.554432	0.752608	0.0634356	1.81804e-32	-0.0307856	0.0521436	0.554922	0.0582648	15
ENSG00000175967	6	RP11-544L8__B.4	114225302	rs352099	6	114225811	G	A	0.934524	0.129286	0.0785736	0.0998826	0.562027	0.0875555	1.37088e-10	0.230035	0.144324	0.110962	NA	NA
ENSG00000112339	6	HBS1L	135281516	rs4594969	6	135285586	T	A	0.24504	-0.0681978	0.0355222	0.0548744	-0.192718	0.0350327	3.77445e-08	0.353874	0.195225	0.0698864	0.0349443	8
ENSG00000204622	6	HLA-J	29974360	rs9260010	6	29905804	T	C	0.628968	0.021189	0.0490885	0.665997	0.565291	0.0769269	2.00573e-13	0.0374834	0.0869873	0.666537	0.00672587	20
ENSG00000112299	6	VNN1	133002729	rs2267952	6	133067782	C	T	0.366071	-0.00757359	0.0331843	0.819469	0.271734	0.0485601	2.19572e-08	-0.0278713	0.122222	0.819616	0.879758	6
ENSG00000235033	6	RP11-61I13.3	39849580	rs3004070	6	39869952	A	T	0.314484	-0.038026	0.034891	0.275778	0.348577	0.0598978	5.9014e-09	-0.109089	0.101836	0.284067	0.239658	10
ENSG00000188820	6	FAM26F	116782533	rs117361304	6	116783619	G	T	0.0634921	-0.00164078	0.0536682	0.97561	-0.699007	0.115565	1.46126e-09	0.0023473	0.0767788	0.975611	0.710876	4
ENSG00000227954	6	RP3-323P13.2	133823390	rs60337650	6	133853982	A	T	0.130952	-0.0786363	0.0563116	0.162579	-0.602238	0.0942364	1.6511e-10	0.130573	0.0957102	0.172486	0.512388	3
ENSG00000255389	6	C6orf3	111921078	rs9481169	6	111929862	T	G	0.0615079	0.0853377	0.0712213	0.230837	-0.786516	0.100875	6.34278e-15	-0.108501	0.0916159	0.236294	0.216309	6
ENSG00000112249	6	ASCC3	100956070	rs1854483	6	101378117	A	G	0.313492	-0.0140847	0.035229	0.689301	-0.502136	0.0727605	5.15589e-12	0.0280496	0.0702759	0.689794	0.734155	13
ENSG00000055208	6	TAB2	149539777	rs4243488	6	149491914	A	G	0.209325	-0.0214107	0.0435571	0.623034	0.583773	0.0697589	5.83862e-17	-0.0366764	0.0747417	0.623632	0.540387	10
ENSG00000227192	6	RP1-45I4.3	143360562	rs4896614	6	143356471	C	G	0.496032	0.015139	0.0344921	0.660725	-0.668818	0.120192	2.62764e-08	-0.0226355	0.0517319	0.66171	0.872889	8
ENSG00000231690	6	LINC00574	170190417	rs73023547	6	170206562	G	C	0.031746	-0.00937099	0.0916164	0.918531	0.683948	0.114289	2.17246e-09	-0.0137013	0.133972	0.918542	0.545263	8
ENSG00000189007	6	ADAT2	143743969	rs9496638	6	143767557	G	A	0.0277778	-0.137153	0.0740121	0.063866	0.375454	0.0590582	2.05261e-10	-0.365299	0.205331	0.0752275	NA	NA
ENSG00000196735	6	HLA-DQA1	32595956	rs9271279	6	32581018	G	A	0.410714	-0.0524339	0.0378846	0.166346	-0.365241	0.054788	2.62085e-11	0.14356	0.105937	0.175371	0.0911317	20
ENSG00000112378	6	PERP	138409642	rs2152011	6	138427428	C	A	0.713294	0.051513	0.0341674	0.131641	-0.39213	0.0628398	4.37136e-10	-0.131367	0.0896399	0.142785	0.422297	7
ENSG00000236173	6	RP1-182D15.2	170209414	rs12193106	6	170210831	T	C	0.0684524	-0.0504359	0.0537785	0.348324	-0.440466	0.0668696	4.48989e-11	0.114506	0.123326	0.353158	0.436767	4
ENSG00000135587	6	SMPD2	109761966	rs34131679	6	109697051	A	C	0.161706	0.0121522	0.0416206	0.770305	0.394519	0.0679239	6.31307e-09	0.0308026	0.10563	0.770587	0.601843	19
ENSG00000112031	6	MTRF1L	153308497	rs9322407	6	153316775	A	C	0.592262	-0.00520865	0.0355604	0.883548	-0.808528	0.0656218	6.97981e-35	0.00644214	0.0439848	0.883556	0.281717	18
ENSG00000272129	6	RP11-250B2.6	81065141	rs9352829	6	81063877	A	G	0.247024	0.00157372	0.0403459	0.968886	-0.411502	0.0631013	6.97043e-11	-0.00382433	0.0980472	0.968886	0.569773	5
ENSG00000119899	6	SLC17A5	74303102	rs9446973	6	74372640	G	A	0.798611	0.0159159	0.0444687	0.720409	-0.334235	0.0611299	4.56129e-08	-0.0476189	0.133331	0.720981	0.575597	9
ENSG00000146477	6	SLC22A3	160769300	rs675162	6	160776325	G	A	0.366071	0.0236163	0.0352196	0.50251	0.540466	0.0760868	1.21831e-12	0.0436962	0.065455	0.504404	0.547285	14
ENSG00000112290	6	WASF1	110421022	rs11153227	6	110519767	A	G	0.218254	0.0554578	0.0406395	0.172371	-0.587423	0.107269	4.3458e-08	-0.0944086	0.0712984	0.185458	0.602212	5
ENSG00000203727	6	SAMD5	147830063	rs1333715	6	147851291	A	G	0.889881	-0.0413267	0.0613055	0.500241	0.497559	0.07943	3.74938e-10	-0.0830589	0.123924	0.502704	0.0571501	3
ENSG00000237234	6	RP1-142L7.5	112475967	rs9384820	6	112437586	C	G	0.268849	-0.0035871	0.042057	0.93203	0.724802	0.125777	8.28328e-09	-0.00494908	0.0580319	0.932037	0.839379	11
ENSG00000237927	6	RP3-393E18.2	160007987	rs2842985	6	160085434	T	C	0.543651	0.0471873	0.0329859	0.152565	-0.447942	0.0757052	3.28015e-09	-0.105342	0.0757604	0.164387	0.906102	3
ENSG00000243831	6	RP1-81D8.4	161087260	rs11060	6	161173946	G	T	0.978175	-0.33634	0.1491	0.024083	0.725908	0.0816658	6.17945e-19	-0.463337	0.211909	0.0287798	0.175553	20
ENSG00000184465	6	WDR27	169857307	rs9383476	6	170075364	G	A	0.953373	-0.0142109	0.0649165	0.82672	-0.259275	0.0381361	1.05589e-11	0.0548101	0.250507	0.826808	0.684335	16
ENSG00000224477	6	RP1-81D8.3	161119320	rs783144	6	161119239	T	C	0.630952	0.000294871	0.0365225	0.993558	0.512199	0.0829698	6.68709e-10	0.000575696	0.0713054	0.993558	0.833808	4
ENSG00000236700	6	LINC01010	134758854	rs13218563	6	134815569	G	C	0.837302	0.0103863	0.0431176	0.809646	0.592169	0.058205	2.59445e-24	0.0175394	0.0728334	0.809698	0.918932	20
ENSG00000198945	6	L3MBTL3	130334844	rs7740107	6	130374461	A	T	0.964286	0.0636326	0.107771	0.554895	-0.807911	0.0824062	1.08206e-22	-0.0787619	0.133636	0.55561	0.317392	12
ENSG00000235290	6	HLA-W	29924373	rs72841756	6	29914087	A	G	0.204365	0.0691927	0.0342703	0.0434841	0.855953	0.143887	2.70153e-09	0.080837	0.0422808	0.0558879	0.432482	14
ENSG00000164488	6	DACT2	168693510	rs73036347	6	168745201	A	G	0.177579	-0.0830249	0.0538546	0.123158	0.842645	0.0937677	2.55201e-19	-0.0985289	0.064845	0.128649	0.772063	9
ENSG00000170899	6	GSTA4	52842751	rs635458	6	52783763	T	G	0.399802	0.0329309	0.0347136	0.342801	-0.630282	0.105662	2.44544e-09	-0.0522479	0.0557684	0.348824	0.967449	4
ENSG00000198670	6	LPA	160952515	rs3088442	6	160872652	A	G	0.46131	-0.012566	0.0329635	0.703048	0.345067	0.0596814	7.38964e-09	-0.0364161	0.0957352	0.703661	0.267005	17
ENSG00000230438	6	RP11-420G6.4	2854896	rs318429	6	2876535	A	G	0.542659	-0.00863138	0.0361552	0.811314	-0.873646	0.080483	1.88725e-27	0.00987972	0.0413943	0.811359	0.6995	9
ENSG00000272277	6	RP1-40E16.12	3068279	rs12665605	6	3067003	A	G	0.388889	0.0105637	0.0336822	0.753803	-0.591988	0.0813705	3.45864e-13	-0.0178444	0.0569496	0.754024	0.987953	8
ENSG00000137274	6	BPHL	3118608	rs3734489	6	3156530	T	C	0.215278	0.0344561	0.0485078	0.477505	0.632364	0.0832154	2.98139e-14	0.0544878	0.0770431	0.479419	NA	NA
ENSG00000112294	6	ALDH5A1	24495080	rs2744577	6	24498052	A	G	0.171627	0.0777246	0.0407552	0.0565067	-0.349064	0.0403807	5.41263e-18	-0.222666	0.119563	0.0625573	0.647419	17
ENSG00000237988	6	OR2I1P	29520996	rs9461538	6	29530027	G	A	0.14881	0.136199	0.04196	0.00117066	0.96842	0.146669	4.03549e-11	0.14064	0.0482809	0.00358016	0.0320927	8
ENSG00000204642	6	HLA-F	29690552	rs2735059	6	29695854	A	G	0.435516	-0.0407771	0.0336109	0.225049	-0.75072	0.062392	2.40345e-33	0.0543173	0.0449986	0.227397	0.0355193	20
ENSG00000239257	6	RPL23AP1	29694446	rs2535253	6	29633019	A	C	0.565476	0.0486901	0.0329938	0.140015	0.474628	0.0652937	3.61828e-13	0.102586	0.0709331	0.148112	0.108341	20
ENSG00000273340	6	MICE	29709508	rs9258275	6	29730504	G	A	0.664683	-0.0236674	0.033031	0.47367	0.601574	0.0823032	2.68657e-13	-0.0393425	0.0551708	0.475782	0.0728243	20
ENSG00000235821	6	IFITM4P	29718506	rs4544940	6	29732407	C	G	0.390873	-0.0814993	0.036685	0.0263105	0.64621	0.0992255	7.38896e-11	-0.126119	0.0599816	0.0354985	0.236851	20
ENSG00000181126	6	HLA-V	29758731	rs11756053	6	29733678	G	A	0.0803571	0.0218585	0.05955	0.713572	1.39531	0.14036	2.76228e-23	0.0156657	0.0427078	0.71376	0.540263	20
ENSG00000204644	6	ZFP57	29640169	rs2747429	6	29648377	C	T	0.326389	0.0614704	0.0342935	0.0730567	1.14695	0.0802013	2.16051e-46	0.0535947	0.0301337	0.0753114	0.0537607	20
ENSG00000124713	6	GNMT	42928496	rs9296406	6	42940810	C	T	0.169643	0.0318494	0.0405578	0.432287	-0.344383	0.0400774	8.47714e-18	-0.0924825	0.11826	0.4342	0.948521	12
ENSG00000124587	6	PEX6	42931608	rs9986447	6	42942779	G	A	0.10119	0.0492296	0.0484846	0.309932	0.716664	0.0640081	4.24401e-29	0.0686927	0.0679308	0.311913	0.924181	15
ENSG00000112599	6	GUCA1B	42152139	rs9394889	6	42194440	A	C	0.805556	0.00185447	0.0478732	0.9691	0.692255	0.0773098	3.41893e-19	0.00267888	0.0691561	0.9691	0.524481	12
ENSG00000048544	6	MRPS10	42174539	rs4714583	6	42183686	A	G	0.793651	0.018337	0.0455919	0.687539	0.414853	0.0415397	1.73949e-23	0.0442012	0.109988	0.687778	0.478386	15
ENSG00000112297	6	AIM1	106959730	rs1381552	6	106960957	T	C	0.515873	0.000328601	0.0330657	0.992071	-0.72054	0.0715335	7.29025e-24	-0.000456048	0.0458902	0.992071	0.854822	11
ENSG00000130348	6	QRSL1	107077453	rs2054365	6	107077502	A	G	0.0575397	0.029532	0.0607841	0.627073	-0.512214	0.046633	4.5662e-28	-0.0576556	0.118785	0.62741	0.685384	20
ENSG00000235142	6	RP1-60O19.1	107165327	rs3127633	6	107220247	T	A	0.0535714	-0.0916534	0.0695687	0.187687	1.04101	0.0781306	1.6792e-40	-0.0880428	0.067154	0.189838	0.753977	10
ENSG00000197498	6	RPF2	111303218	rs1044389	6	111346843	A	G	0.181548	0.0304815	0.0468418	0.515219	0.300781	0.0481021	4.02702e-10	0.101341	0.156575	0.517478	0.169333	3
ENSG00000204536	6	CCHCR1	31110216	rs1265111	6	31119380	A	G	0.0724206	-0.0470088	0.0741387	0.526039	0.540477	0.0622793	4.01829e-18	-0.0869765	0.137538	0.527139	0.0828685	20
ENSG00000204531	6	POU5F1	31132119	rs3095247	6	31209389	A	G	0.430556	0.0879403	0.0330868	0.00786357	0.403636	0.0673313	2.0377e-09	0.21787	0.0896673	0.0151087	0.00651474	17
ENSG00000204528	6	PSORS1C3	31141512	rs35303934	6	31234222	A	G	0.220238	0.0627771	0.0354122	0.0762693	1.04641	0.108579	5.56046e-22	0.0599928	0.0344094	0.0812459	0.000778274	20
ENSG00000272501	6	XXbac-BPG299F13.17	31162977	rs7759224	6	31158468	G	A	0.0952381	-0.050533	0.0755015	0.503306	0.680465	0.0950943	8.32554e-13	-0.0742625	0.11144	0.505162	0.0790629	20
ENSG00000206344	6	HCG27	31165537	rs2394949	6	31230136	C	T	0.813492	0.17717	0.0480178	0.000224538	0.523805	0.0683853	1.86494e-14	0.338237	0.101752	0.000887007	0.0345374	20
ENSG00000137411	6	VARS2	30876019	rs2517449	6	30919701	C	T	0.268849	0.0076438	0.0392758	0.845692	0.578197	0.0651116	6.68069e-19	0.0132201	0.0679444	0.845728	0.0487189	15
ENSG00000085377	6	PREP	105725440	rs12660424	6	105849211	T	G	0.143849	-0.0265682	0.0562752	0.636847	-0.581929	0.094931	8.78679e-10	0.0456554	0.096991	0.637842	NA	NA
ENSG00000112584	6	FAM120B	170599791	rs118126051	6	170600409	A	G	0.1875	0.0102445	0.0432845	0.812906	-0.512824	0.0876187	4.83067e-09	-0.0199766	0.0844732	0.813056	0.8655	4
ENSG00000225177	6	RP11-390P2.4	139013685	rs1129180	6	139018132	G	A	0.325397	0.0255644	0.0378262	0.499143	0.485601	0.0601487	6.84036e-16	0.0526449	0.0781681	0.50064	0.0934868	8
ENSG00000092820	6	EZR	159186773	rs901367	6	159219604	T	C	0.232143	-0.000292405	0.0453036	0.99485	0.351616	0.0487142	5.27817e-13	-0.000831603	0.128844	0.99485	0.722613	7
ENSG00000146039	6	SLC17A4	25754927	rs9379782	6	25715023	A	G	0.669643	-0.0584587	0.0366153	0.110362	-0.2426	0.0390269	5.09258e-10	0.240967	0.155827	0.122014	0.475192	12
ENSG00000124568	6	SLC17A1	25783125	rs3887266	6	25843746	T	C	0.0238095	0.0889689	0.219471	0.685199	0.690768	0.103574	2.56994e-11	0.128797	0.318307	0.685748	0.143988	10
ENSG00000124564	6	SLC17A3	25833294	rs198823	6	26122933	T	G	0.356151	0.0165225	0.0403891	0.682478	-0.356841	0.0579611	7.43417e-10	-0.0463021	0.113435	0.683139	0.213868	10
ENSG00000272462	6	U91328.19	25992890	rs10484432	6	26008876	A	G	0.164683	-0.00548552	0.0685202	0.936192	-0.626895	0.0880473	1.07944e-12	0.0087503	0.109308	0.936196	0.230833	9
ENSG00000204516	6	MICB	31462658	rs2516400	6	31481105	A	G	0.25	-0.06976	0.0445561	0.117427	0.701623	0.0764645	4.48229e-20	-0.0994266	0.0644221	0.122743	0.0897293	20
ENSG00000112357	6	PEX7	137143717	rs13218636	6	137195182	A	G	0.0505952	-0.0526868	0.11176	0.637335	-0.57093	0.0806492	1.45012e-12	0.0922824	0.196184	0.638079	NA	NA
ENSG00000204257	6	HLA-DMA	32916390	rs9276931	6	32928984	G	A	0.0119048	0.220797	0.32193	0.492804	1.1032	0.116847	3.67929e-21	0.200142	0.292584	0.493943	0.252307	8
ENSG00000180992	6	MRPL14	44081194	rs910616	6	44074976	C	T	0.797619	-0.0407005	0.0414488	0.326126	-0.295624	0.0437758	1.44679e-11	0.137677	0.141682	0.331186	0.275503	8
ENSG00000175003	6	SLC22A1	160542821	rs628031	6	160560845	G	A	0.741071	-0.0127893	0.03998	0.74905	0.276048	0.0472352	5.09271e-09	-0.04633	0.145047	0.749412	NA	NA
ENSG00000204560	6	DHX16	30620896	rs3094099	6	30626698	C	T	0.188492	0.03714	0.0412041	0.367394	-0.647553	0.109311	3.14341e-09	-0.0573544	0.0643628	0.37287	NA	NA
ENSG00000204525	6	HLA-C	31236526	rs2524119	6	31229404	C	T	0.723214	0.0271537	0.0367307	0.459746	-0.804161	0.0657169	1.97788e-34	-0.0337665	0.0457591	0.460564	4.67547e-06	20
ENSG00000246982	6	RP1-179N16.6	36114475	rs6457884	6	36152511	A	G	0.960317	-0.0962917	0.0643495	0.134553	-0.562726	0.0730899	1.37036e-14	0.171116	0.116493	0.14186	0.618757	4
ENSG00000112139	6	MDGA1	37600284	rs6901540	6	37675333	C	G	0.530754	0.00612537	0.0332216	0.853716	-1.0517	0.0809583	1.38275e-38	-0.00582426	0.0315917	0.853731	0.673017	11
ENSG00000237541	6	HLA-DQA2	32709119	rs28366319	6	32561495	A	G	0.301587	-0.0266736	0.0355289	0.452798	1.13645	0.0915074	2.05587e-35	-0.023471	0.0313201	0.453622	0.289168	20
ENSG00000232629	6	HLA-DQB2	32723875	rs9272357	6	32604522	A	C	0.479167	-0.0849002	0.0367089	0.0207339	0.93092	0.084569	3.50386e-28	-0.0912003	0.0402939	0.0236124	2.52951e-05	20
ENSG00000241106	6	HLA-DOB	32780540	rs4148876	6	32796793	A	G	0.0793651	-0.122831	0.0456575	0.00713937	1.79571	0.170721	7.10633e-26	-0.0684025	0.0262443	0.00915076	0.0182903	20
ENSG00000204267	6	TAP2	32789610	rs241451	6	32796480	C	T	0.399802	0.000290467	0.0336045	0.993103	0.304044	0.0554565	4.19203e-08	0.000955345	0.110525	0.993103	0.0012626	8
ENSG00000234084	6	RP3-388E23.2	135622706	rs2207000	6	135623833	T	C	0.109127	-0.0384426	0.0825185	0.64131	-0.64122	0.0980525	6.17021e-11	0.0599523	0.129016	0.642154	NA	NA
ENSG00000135541	6	AHI1	135604670	rs2207000	6	135623833	T	C	0.109127	-0.0384426	0.0825185	0.64131	-0.746777	0.0751113	2.7253e-23	0.051478	0.110621	0.641677	0.578427	14
ENSG00000220267	6	ACTBP8	88985601	rs9353559	6	89159292	G	C	0.811508	-0.0337024	0.0412797	0.414249	-0.715985	0.0792318	1.61635e-19	0.0470714	0.0578893	0.416145	0.662501	13
ENSG00000182952	6	HMGN4	26538633	rs9467784	6	26547742	A	T	0.746032	0.0440986	0.0371755	0.235532	0.327379	0.0518552	2.73084e-10	0.134702	0.115542	0.243684	0.523901	20
ENSG00000204616	6	TRIM31	30070674	rs2523992	6	30075103	G	T	0.0486111	-0.0114405	0.0509401	0.822301	-0.66879	0.0935682	8.82927e-13	0.0171063	0.0762051	0.822387	0.136357	6
ENSG00000234745	6	HLA-B	31321649	rs3132565	6	31102964	G	A	0.710317	0.118459	0.0381109	0.00188187	0.341545	0.0577498	3.33456e-09	0.346833	0.126056	0.00593369	0.0720851	20
ENSG00000213676	6	ATF6B	32065953	rs8111	6	32083175	T	C	0.177579	-0.195642	0.0388461	4.74515e-07	0.437496	0.0531324	1.8096e-16	-0.447186	0.104084	1.73602e-05	0.0143441	20
ENSG00000204310	6	AGPAT1	32135989	rs1061808	6	32136547	G	T	0.58631	-0.0763934	0.0330086	0.0206486	0.570532	0.0572333	2.09301e-23	-0.133899	0.0593946	0.0241717	2.80133e-05	20
ENSG00000204308	6	RNF5	32146131	rs3131300	6	32151934	G	A	0.094246	0.0824508	0.0572317	0.149684	-0.453688	0.0688958	4.54479e-11	-0.181735	0.129131	0.15932	0.0999183	11
ENSG00000204301	6	NOTCH4	32162620	rs3130293	6	32177263	A	G	0.899802	0.142443	0.0524447	0.00660663	-0.298595	0.0498211	2.05563e-09	-0.477044	0.192832	0.0133654	0.000128643	11
ENSG00000146112	6	PPP1R18	30644166	rs1264451	6	30541237	T	G	0.719246	0.048136	0.0392742	0.220335	0.274061	0.0445105	7.40304e-10	0.17564	0.146116	0.229342	0.414968	9
ENSG00000137285	6	TUBB2B	3224495	rs2050148	6	3147432	T	C	0.593254	0.030127	0.0331521	0.363481	0.839536	0.0845704	3.17446e-23	0.0358853	0.0396537	0.365483	0.628087	6
ENSG00000180822	6	PSMG4	3231637	rs13215787	6	3263730	G	A	0.662698	-0.0365833	0.0349826	0.295673	0.497605	0.0872743	1.18673e-08	-0.0735188	0.0714747	0.303668	0.598994	11
ENSG00000228506	6	RP11-98I9.4	99872798	rs9402794	6	99892524	A	G	0.876984	0.0520682	0.0431162	0.227191	0.703355	0.0812762	4.97726e-18	0.0740283	0.0618948	0.231683	0.798138	13
ENSG00000219755	6	RP1-199J3.5	100023588	rs330868	6	100012955	C	T	0.987103	-0.0673617	0.139479	0.629129	0.841257	0.110507	2.68481e-14	-0.0800727	0.166132	0.629818	0.295704	11
ENSG00000153291	6	SLC25A27	46620678	rs34964632	6	46648129	G	A	0.22123	0.00140336	0.0396234	0.971747	0.333475	0.046664	8.91492e-13	0.00420829	0.118821	0.971747	0.618349	7
ENSG00000180113	6	TDRD6	46655612	rs2270450	6	46644875	T	C	0.220238	0.00101665	0.0395832	0.97951	-0.372448	0.055597	2.09752e-11	-0.00272964	0.106279	0.97951	0.657109	7
ENSG00000204348	6	DXO	31937587	rs12524149	6	31945230	A	C	0.270833	-0.108783	0.0345053	0.00161801	0.357684	0.055471	1.13243e-10	-0.304132	0.107382	0.0046222	0.0275785	17
ENSG00000244731	6	C4A	31949801	rs3117103	6	32349557	T	A	0.0128968	0.356773	0.230364	0.121446	-0.758228	0.080924	7.2784e-21	-0.470535	0.307941	0.126512	0.119606	20
ENSG00000204338	6	CYP21A1P	31973413	rs9268469	6	32353590	A	G	0.132937	0.0150771	0.0474679	0.750768	-0.745133	0.10482	1.17159e-12	-0.0202341	0.0637675	0.751008	0.00629711	9
ENSG00000248290	6	TNXA	31976391	rs79770049	6	31977493	T	C	0.34127	0.0278703	0.0389312	0.474063	0.822603	0.109944	7.31784e-14	0.0338806	0.047543	0.476074	0.0115429	10
ENSG00000250535	6	STK19P	31981047	rs3117103	6	32349557	T	A	0.0128968	0.356773	0.230364	0.121446	-0.713854	0.112844	2.51531e-10	-0.499784	0.332235	0.132501	0.141565	17
ENSG00000231852	6	CYP21A2	32006042	rs3130287	6	32050544	T	C	0.920635	-0.0957355	0.0460734	0.037719	0.434203	0.0687028	2.61535e-10	-0.220486	0.111698	0.0483885	0.00232082	9
ENSG00000186470	6	BTN3A2	26365387	rs9379871	6	26375854	G	C	0.0992063	-0.110719	0.0567524	0.0510681	-1.24628	0.0936182	1.96161e-40	0.0888396	0.0460238	0.0535703	0.240041	20
ENSG00000026950	6	BTN3A1	26402465	rs10946830	6	26430658	T	A	0.0287698	-0.183213	0.276454	0.507507	0.494519	0.0875758	1.63503e-08	-0.370487	0.562873	0.510405	0.75417	12
ENSG00000229862	6	RP11-505P4.7	74233341	rs1390082	6	74226318	A	T	0.722222	0.0114412	0.0361217	0.751441	0.640726	0.0851404	5.25113e-14	0.0178566	0.0564261	0.751653	0.815757	20
ENSG00000135297	6	MTO1	74171301	rs4440422	6	74200106	C	G	0.19246	-0.0157267	0.0412164	0.702784	-0.693802	0.0791831	1.91824e-18	0.0226674	0.0594629	0.703053	0.758551	20
ENSG00000124588	6	NQO2	2988221	rs4959753	6	3021235	A	G	0.116071	-0.0502199	0.0602253	0.404356	-0.539744	0.0665089	4.84324e-16	0.0930439	0.112169	0.406822	0.601789	20
ENSG00000197062	6	RP5-874C20.3	28234788	rs6901575	6	28250984	A	G	0.12996	-0.0418758	0.0441003	0.342336	-0.350004	0.0588208	2.67586e-09	0.119644	0.127594	0.348402	0.0883835	17
ENSG00000124613	6	ZNF391	27342394	rs766092	6	27368031	C	T	0.581349	0.0567462	0.0337568	0.0927577	0.553083	0.0791343	2.76526e-12	0.1026	0.0627745	0.102171	0.325446	10
ENSG00000256162	6	SMLR1	131148546	rs12199765	6	131150725	T	C	0.555556	-0.00337157	0.0330829	0.918826	-0.351552	0.0561332	3.78074e-10	0.00959053	0.0941177	0.918837	0.1793	9
ENSG00000272221	6	XXbac-BPG181B23.7	31362066	rs6906175	6	31371101	C	G	0.244048	0.125977	0.0392969	0.00134701	-0.894694	0.0755557	2.38111e-32	-0.140805	0.0455033	0.00197222	0.179272	20
ENSG00000204520	6	MICA	31371356	rs2256175	6	31380449	T	C	0.422619	0.141367	0.0352896	6.17775e-05	-0.497073	0.0568803	2.35327e-18	-0.284399	0.0780984	0.000271009	0.00593576	20
ENSG00000120262	6	CCDC170	151815165	rs13202634	6	151800630	T	C	0.425595	-0.0076599	0.0341196	0.822367	0.671613	0.106103	2.45417e-10	-0.0114052	0.0508344	0.822477	0.280493	7
ENSG00000183807	6	FAM162B	117073363	rs688961	6	117089080	T	A	0.498016	0.00327671	0.0331035	0.921151	0.730831	0.0728901	1.16599e-23	0.00448354	0.0452979	0.921155	0.378405	9
ENSG00000231500	6	RPS18	33239787	rs112199989	6	33308380	A	G	0.0337302	-0.0482348	0.0783013	0.537884	-0.568195	0.0907212	3.77425e-10	0.0848913	0.138472	0.539839	0.878329	3
ENSG00000204209	6	DAXX	33286335	rs213200	6	33233389	T	C	0.71627	-0.0885239	0.0381731	0.0203944	0.307253	0.0505324	1.19941e-09	-0.288114	0.132969	0.0302525	0.699501	18
ENSG00000044090	6	CUL7	43005355	rs4711740	6	43036801	A	G	0.164683	0.0191427	0.0435541	0.660287	-0.733837	0.131135	2.19295e-08	-0.0260858	0.059534	0.661266	0.667427	3
ENSG00000231760	6	RP11-350J20.5	150117711	rs6913486	6	150026196	C	T	0.824405	0.0505414	0.0370617	0.172658	0.696522	0.0880657	2.59227e-15	0.0725625	0.0539948	0.178987	0.784223	19
ENSG00000268592	6	RP11-244K5.8	150183733	rs9383921	6	150210685	T	C	0.885913	0.0528896	0.0449592	0.239439	0.572151	0.0864294	3.59521e-11	0.0924399	0.0798104	0.246764	0.954682	19
ENSG00000203722	6	RAET1G	150238014	rs55849538	6	149956466	C	T	0.822421	0.0508794	0.037042	0.169578	0.473585	0.0859524	3.59141e-08	0.107435	0.08061	0.182607	0.987515	16
ENSG00000203875	6	SNHG5	86370710	rs1059307	6	86387888	T	G	0.345238	0.0347829	0.0353465	0.325087	1.13546	0.0647747	8.55037e-69	0.0306333	0.0311787	0.32585	0.0034038	20
ENSG00000261189	6	RP3-512B11.3	7540684	rs2744374	6	7554609	T	G	0.0615079	0.0182402	0.07951	0.818552	0.545822	0.0826885	4.08563e-11	0.0334179	0.145758	0.81866	NA	NA
ENSG00000168566	6	SNRNP48	7590432	rs2757599	6	7612268	G	A	0.608135	0.0165357	0.033546	0.622065	-0.38417	0.0592326	8.82691e-11	-0.0430427	0.0875725	0.623067	0.972229	4
ENSG00000124641	6	MED20	41873092	rs2479721	6	41817495	A	G	0.459325	-0.0246506	0.0345139	0.475089	-0.385779	0.0665093	6.61663e-09	0.0638982	0.0901412	0.478406	0.846362	6
ENSG00000083097	6	DOPEY1	83777385	rs10943928	6	83869103	G	C	0.141865	0.0868912	0.0483791	0.072487	-0.656188	0.0795181	1.55683e-16	-0.132418	0.0754536	0.0792658	0.149037	14
ENSG00000158406	6	HIST1H4H	26281283	rs3999544	6	26285867	T	C	0.893849	0.00372815	0.0881156	0.966252	-0.57644	0.0807899	9.67493e-13	-0.00646754	0.152864	0.966252	0.796162	8
ENSG00000204580	6	DDR1	30844198	rs3095351	6	30806518	T	C	0.302579	-0.0129601	0.0384101	0.735804	-0.395005	0.0707725	2.3868e-08	0.03281	0.0974171	0.736268	0.0579647	14
ENSG00000125337	6	KIF25	168396921	rs3807059	6	168416794	G	A	0.385913	0.0160158	0.0340233	0.637834	-0.377642	0.0691373	4.70252e-08	-0.04241	0.090428	0.639075	0.970863	4
ENSG00000172469	6	MANEA	96025419	rs62417787	6	95993281	T	C	0.0436508	0.0589193	0.0690356	0.393403	-0.366279	0.0665169	3.65915e-08	-0.160859	0.190729	0.399009	NA	NA
ENSG00000234155	6	RP11-30P6.6	86096937	rs550763	6	86101444	T	A	0.373016	0.0283612	0.0354494	0.423683	-1.00597	0.07505	5.72867e-41	-0.0281929	0.0353017	0.424507	0.203123	20
ENSG00000135318	6	NT5E	86159809	rs693077	6	86102437	T	C	0.0545635	0.0350813	0.0757709	0.64337	-0.552431	0.0839137	4.60055e-11	-0.0635035	0.137498	0.644188	0.119979	6
ENSG00000164880	7	INTS1	1509913	rs10265526	7	1517700	G	A	0.74504	0.00124583	0.0470976	0.978897	-0.375702	0.049857	4.86147e-14	-0.00331601	0.12536	0.978897	0.966579	15
ENSG00000178381	7	ZFAND2A	1191707	rs1543985	7	1213127	G	A	0.46627	-4.64948e-05	0.0332384	0.998884	-0.409911	0.0618094	3.31485e-11	0.000113427	0.0810869	0.998884	0.48192	20
ENSG00000122512	7	PMS2	6012870	rs13236698	7	6777726	C	T	0.34127	0.024183	0.0412931	0.558115	0.801285	0.0881771	1.01604e-19	0.0301803	0.0516405	0.558931	0.298618	12
ENSG00000227719	7	AC006042.6	8153655	rs1008038	7	8286103	C	G	0.521825	-0.0330808	0.0352577	0.348112	1.02404	0.0804912	4.44065e-37	-0.0323042	0.0345235	0.349419	0.13161	8
ENSG00000229043	7	AC091729.9	1200010	rs6962809	7	1208889	G	A	0.417659	-0.0128762	0.0335302	0.700964	-0.741955	0.0518357	1.79958e-46	0.0173544	0.045208	0.701067	0.119151	20
ENSG00000003147	7	ICA1	8152814	rs3779356	7	8298573	C	A	0.608135	-0.042805	0.0330481	0.19524	1.08366	0.0732426	1.56622e-49	-0.0395004	0.0306134	0.196947	0.461996	13
ENSG00000106392	7	C1GALT1	7196565	rs11761684	7	7216566	G	T	0.19246	-0.101657	0.0422923	0.0162312	0.745291	0.0879857	2.44153e-17	-0.136399	0.0589865	0.0207569	0.488783	20
ENSG00000188191	7	PRKAR1B	588834	rs7795062	7	849899	G	A	0.959325	0.0715476	0.0611405	0.241914	0.82677	0.0885937	1.03738e-20	0.0865387	0.0745302	0.245592	0.550439	8
ENSG00000237070	7	AC005550.3	15707572	rs12699734	7	15627988	A	C	0.125	-0.136693	0.06935	0.0487169	-0.367233	0.0673054	4.8638e-08	0.372224	0.200789	0.063767	0.176024	3
ENSG00000244239	7	AC007009.1	8301863	rs3779356	7	8298573	C	A	0.608135	-0.042805	0.0330481	0.19524	0.938184	0.0755744	2.19296e-35	-0.0456254	0.0354168	0.197662	0.463436	13
ENSG00000164818	7	HEATR2	766338	rs7807623	7	776818	T	C	0.358135	0.0293632	0.0368734	0.425845	0.628224	0.0651887	5.57909e-22	0.04674	0.0588947	0.427417	0.161295	20
ENSG00000122679	7	RAMP3	45197390	rs1294853	7	45265197	A	G	0.53373	-0.0103023	0.0345171	0.765345	0.322557	0.058864	4.26054e-08	-0.0319395	0.107169	0.765682	0.997848	6
ENSG00000105877	7	DNAH11	21582833	rs12670798	7	21607352	C	T	0.501984	-0.0440585	0.0331285	0.183542	0.869835	0.0941423	2.47474e-20	-0.0506516	0.0384785	0.188053	0.941935	20
ENSG00000227191	7	TRGC2	38279181	rs62443295	7	38205533	A	G	0.0178571	0.0936498	0.0994599	0.346406	-0.709469	0.0972117	2.9167e-13	-0.132	0.141351	0.350385	0.763161	9
ENSG00000211698	7	TRGV4	38393316	rs11761741	7	38388094	A	G	0.143849	-0.0023591	0.0464599	0.959503	-0.884777	0.0977961	1.46735e-19	0.00266632	0.0525111	0.959504	0.445127	20
ENSG00000241644	7	INMT	30737601	rs887443	7	30791428	C	G	0.845238	0.012015	0.042495	0.777376	-0.373449	0.0677523	3.54829e-08	-0.0321731	0.11394	0.777661	0.387964	5
ENSG00000237400	7	AC006960.7	36502632	rs7784898	7	36500451	G	T	0.0337302	0.0460701	0.0724814	0.52503	1.25202	0.102218	1.70948e-34	0.0367966	0.0579695	0.525586	0.479924	7
ENSG00000236078	7	AC095067.1	47661537	rs7778311	7	47652715	G	A	0.286706	-0.00838196	0.0360813	0.816299	0.616786	0.0767625	9.35819e-16	-0.0135897	0.0585233	0.816375	0.695162	9
ENSG00000164669	7	INTS4L1	64601603	rs62455714	7	64653060	A	G	0.530754	0.0284749	0.0384229	0.458638	-0.897462	0.0865748	3.52843e-25	-0.0317283	0.0429221	0.459782	0.706073	20
ENSG00000234585	7	CCT6P3	64498732	rs1852024	7	64535417	C	T	0.396825	0.0279915	0.0383079	0.464965	0.61746	0.0697597	8.65515e-19	0.0453333	0.0622521	0.466479	0.567948	20
ENSG00000146733	7	PSPH	56078744	rs34458430	7	55808805	G	A	0.641865	-0.0176864	0.0388409	0.648854	0.488843	0.0682487	7.91229e-13	-0.0361801	0.0796152	0.649514	0.280242	3
ENSG00000146666	7	LINC00525	47801074	rs28617169	7	47803664	T	C	0.41369	0.0328639	0.0336335	0.32851	-0.794459	0.0852624	1.18763e-20	-0.0413664	0.0425672	0.331155	0.682399	14
ENSG00000136250	7	AOAH	36552456	rs12532138	7	36775650	G	T	0.0674603	-0.0934354	0.0848114	0.270599	0.370096	0.063708	6.27503e-09	-0.252463	0.233245	0.279078	0.62104	6
ENSG00000224122	7	POU6F2-AS1	39444197	rs34812541	7	39446016	T	G	0.580357	0.0736343	0.0342212	0.0314195	0.603703	0.0855777	1.73294e-12	0.121971	0.0592637	0.0395798	0.440145	9
ENSG00000127952	7	STYXL1	75625656	rs41301427	7	75614557	A	G	0.0337302	0.22413	0.175728	0.202156	0.68856	0.114529	1.83163e-09	0.325505	0.260891	0.212152	0.376084	4
ENSG00000164556	7	FAM183B	38724946	rs11980883	7	38747132	C	T	0.134921	-0.0193565	0.074026	0.793719	0.478775	0.0834387	9.57742e-09	-0.0404292	0.154776	0.793929	NA	NA
ENSG00000015676	7	NUDCD3	44418720	rs7797047	7	44377943	G	T	0.0853175	-0.0309052	0.0453047	0.495137	0.473241	0.0846973	2.3044e-08	-0.0653054	0.0964437	0.49832	NA	NA
ENSG00000176532	7	PRR15	29603427	rs1344477	7	29606976	T	G	0.728175	0.0627253	0.0355089	0.0773179	-1.232	0.178638	5.32491e-12	-0.0509134	0.0297526	0.0870394	0.677329	3
ENSG00000185290	7	NUPR1L	56182374	rs10232851	7	55828834	A	G	0.641865	-0.0145218	0.0373141	0.697145	1.15912	0.0999359	4.18683e-31	-0.0125283	0.0322099	0.697307	0.225659	11
ENSG00000157259	7	GATAD1	92076767	rs10250187	7	92088857	T	C	0.0386905	-0.067969	0.0828271	0.411866	-0.471947	0.0800314	3.70111e-09	0.144018	0.177192	0.416343	0.774475	3
ENSG00000164647	7	STEAP1	89783689	rs39201	7	89734104	A	G	0.191468	0.00787587	0.0400459	0.844085	0.250974	0.0436628	9.03044e-09	0.0313812	0.159655	0.844175	0.812103	7
ENSG00000226002	7	RP11-460N20.5	64544481	rs1964363	7	64957497	G	A	0.609127	-0.0445356	0.039156	0.255376	-0.888563	0.0800354	1.22489e-28	0.0501209	0.0442973	0.257859	0.794566	20
ENSG00000228409	7	CCT6P1	65216129	rs1543851	7	64806272	G	A	0.372024	0.0439812	0.0363458	0.22625	-0.41719	0.0670729	4.97328e-10	-0.105422	0.0887539	0.23491	0.337288	17
ENSG00000237310	7	GS1-124K5.4	65958693	rs801215	7	66011938	T	A	0.545635	-0.00763389	0.0343974	0.824367	-0.346728	0.050625	7.43958e-12	0.0220169	0.0992578	0.824457	0.895123	14
ENSG00000272950	7	RP11-307C18.1	97952165	rs13232861	7	97929081	G	A	0.762897	0.0093047	0.0371386	0.80217	0.560344	0.0982664	1.18205e-08	0.0166053	0.0663422	0.802357	0.970905	10
ENSG00000086288	7	NME8	37888199	rs74454802	7	37886138	A	G	0.0982143	0.00986559	0.0522193	0.850151	-0.630301	0.112968	2.41278e-08	-0.0156522	0.0828957	0.850236	0.00774833	5
ENSG00000226278	7	PSPHP1	55832490	rs10232851	7	55828834	A	G	0.641865	-0.0145218	0.0373141	0.697145	1.17135	0.0804831	5.51005e-48	-0.0123975	0.031867	0.697248	0.208371	11
ENSG00000005421	7	PON1	94926988	rs705379	7	94953895	A	G	0.452381	0.0050657	0.0333591	0.879302	-0.425405	0.0363634	1.29386e-31	-0.0119079	0.0784239	0.879313	0.267808	16
ENSG00000070669	7	ASNS	97481430	rs56136883	7	97589459	A	G	0.3125	0.00205312	0.0404049	0.959474	-0.434743	0.0737876	3.81979e-09	-0.00472261	0.0929432	0.959476	0.908772	7
ENSG00000238228	7	OR7E7P	97576299	rs62476119	7	97580742	T	G	0.302579	-0.00328593	0.0427593	0.938745	-0.569735	0.101511	1.99381e-08	0.00576747	0.0750582	0.938751	0.707472	3
ENSG00000179406	7	LINC00174	65841031	rs6460292	7	65810075	A	G	0.376984	-0.0205145	0.0341845	0.548432	0.262235	0.0369631	1.29805e-12	-0.0782295	0.130824	0.549856	0.833769	15
ENSG00000105854	7	PON2	95034175	rs43042	7	95070850	A	G	0.126984	0.0633977	0.0611065	0.299504	-0.415812	0.057458	4.59379e-13	-0.152467	0.14846	0.304423	0.621358	5
ENSG00000225507	7	AC069282.6	47996390	rs2242479	7	48018455	A	T	0.512897	0.0142976	0.0330474	0.665278	-0.579767	0.0767182	4.12171e-14	-0.0246609	0.0570945	0.665791	0.560688	14
ENSG00000198874	7	TYW1	66460160	rs9654851	7	66632976	G	A	0.0734127	-0.0647494	0.0673281	0.3362	0.478388	0.0820907	5.62451e-09	-0.135349	0.142643	0.342689	0.99526	9
ENSG00000183444	7	OR7E38P	97595402	rs11973101	7	97604365	T	C	0.352183	0.0064809	0.036092	0.857493	-0.414947	0.071084	5.30153e-09	-0.0156186	0.0870209	0.85756	0.880158	6
ENSG00000179562	7	GCC1	127220672	rs3752617	7	127220917	T	G	0.0436508	0.00120542	0.0784127	0.987735	0.790563	0.102102	9.72088e-15	0.00152476	0.0991861	0.987735	0.502307	11
ENSG00000214293	7	RSBN1L-AS1	77286977	rs10499835	7	77303479	T	C	0.0704365	0.172198	0.122181	0.158728	-0.553833	0.0800047	4.43715e-12	-0.31092	0.225136	0.167268	0.750394	8
ENSG00000128536	7	CDHR3	105517242	rs10262872	7	105517893	T	C	0.293651	-0.0527542	0.0386813	0.172625	-0.517725	0.0716819	5.10281e-13	0.101896	0.0760343	0.180202	0.751732	12
ENSG00000243317	7	C7orf73	135347244	rs3110823	7	135357476	C	A	0.503968	0.0219098	0.0336768	0.515311	-0.782102	0.0938015	7.56608e-17	-0.028014	0.0431902	0.516585	0.744709	14
ENSG00000126870	7	WDR60	158649269	rs57749831	7	158686626	A	T	0.0912698	-0.0031227	0.052204	0.952301	-0.614981	0.0819252	6.06742e-14	0.00507772	0.0848899	0.952303	0.332812	6
ENSG00000155530	7	LRGUK	133812052	rs55974805	7	133771130	T	C	0.202381	-0.061795	0.0460129	0.179275	-0.843278	0.104049	5.29165e-16	0.0732795	0.0553084	0.185196	0.217039	6
ENSG00000160963	7	COL26A1	101006101	rs6963365	7	101009715	A	G	0.676587	0.00611807	0.0359244	0.864771	0.49103	0.0528643	1.56489e-20	0.0124597	0.0731736	0.864793	0.922977	18
ENSG00000243554	7	AC004967.7	97598317	rs12113169	7	97609353	G	A	0.349206	0.0138978	0.0363166	0.701953	-0.529251	0.0671625	3.26986e-15	-0.0262594	0.0686997	0.702288	0.596021	9
ENSG00000231234	7	SKP1P1	65888392	rs6956179	7	65806659	T	C	0.376984	-0.0207966	0.0345309	0.547001	0.347434	0.0585248	2.91129e-09	-0.0598577	0.0998985	0.549049	0.793338	14
ENSG00000244701	7	RP5-894A10.2	141352181	rs2269984	7	141362693	T	A	0.500992	0.00615747	0.0358174	0.863506	0.313548	0.0564689	2.8149e-08	0.019638	0.114287	0.863571	NA	NA
ENSG00000214106	7	PAXIP1-AS2	154720208	rs73171061	7	154763111	A	G	0.178571	0.0887487	0.0496504	0.0738601	0.466288	0.0831737	2.06821e-08	0.19033	0.111761	0.0885672	0.304571	7
ENSG00000197362	7	ZNF786	148766735	rs12540094	7	148847178	A	G	0.89881	0.062126	0.0594169	0.295748	0.657035	0.0649398	4.61588e-24	0.0945551	0.0909135	0.298314	0.104224	17
ENSG00000196511	7	TPK1	144149034	rs7779155	7	144541306	C	A	0.276786	0.043754	0.038686	0.258054	-0.533851	0.0696351	1.76888e-14	-0.0819592	0.0732502	0.263186	0.51752	14
ENSG00000197558	7	SSPO	149473131	rs10261977	7	149528262	T	C	0.173611	-0.017125	0.0452625	0.70517	0.54919	0.0742037	1.35051e-13	-0.0311823	0.0825245	0.705538	0.955528	9
ENSG00000164713	7	BRI3	97881691	rs7015	7	97920623	G	A	0.767857	0.00927874	0.0373662	0.803887	-0.886932	0.0764211	3.84806e-31	-0.0104616	0.0421394	0.803932	0.93037	20
ENSG00000227471	7	AKR1B15	134233888	rs782510	7	134211308	G	T	0.411706	0.0231201	0.0338076	0.494056	0.412666	0.0733653	1.8571e-08	0.0560262	0.0825281	0.497218	0.795327	8
ENSG00000233942	7	AC004012.1	95101147	rs10278417	7	95123470	G	A	0.59127	0.0300493	0.0330357	0.363034	-0.594089	0.0783023	3.27088e-14	-0.0505805	0.0560055	0.366455	0.375601	10
ENSG00000196584	7	XRCC2	152341864	rs35545025	7	152376536	T	C	0.143849	0.01296	0.0568597	0.819701	0.560797	0.0895719	3.82864e-10	0.02311	0.101458	0.819818	0.646691	3
ENSG00000273117	7	AC144652.1	155087628	rs9768501	7	155089156	G	A	0.462302	0.0240683	0.0361624	0.505692	0.503575	0.0654968	1.48815e-14	0.0477949	0.0720799	0.507278	0.71215	15
ENSG00000241764	7	AC002467.7	107383262	rs41666	7	107409810	G	A	0.371032	0.10472	0.0374552	0.00517583	0.599339	0.0735224	3.58572e-16	0.174726	0.0660677	0.00817759	0.464197	7
ENSG00000153814	7	JAZF1	27870192	rs10264306	7	28239466	G	A	0.975198	-0.197208	0.151794	0.193882	-0.623835	0.0894464	3.07177e-12	0.316122	0.24751	0.201528	0.292429	8
ENSG00000158623	7	COPG2	130146089	rs187079149	7	130276715	C	T	0.728175	-0.0434112	0.0373412	0.245011	0.419005	0.0583728	7.06962e-13	-0.103605	0.09028	0.251133	0.389143	4
ENSG00000170775	7	GPR37	124386051	rs6948445	7	124152080	T	C	0.281746	-0.0434674	0.0355724	0.22173	-0.50813	0.066707	2.58946e-14	0.0855439	0.0709015	0.227618	0.752667	5
ENSG00000186704	7	DTX2P1	76607934	rs7807719	7	76134433	A	C	0.44246	-0.0241217	0.0332775	0.468534	0.395031	0.0642387	7.77626e-10	-0.0610628	0.0848234	0.471598	0.886563	9
ENSG00000241350	7	PMS2P11	76640868	rs4332067	7	76677909	A	G	0.271825	-0.020701	0.0440432	0.638343	-0.637767	0.0982813	8.62917e-11	0.0324586	0.0692394	0.639221	0.77067	3
ENSG00000196204	7	RNF216P1	5013619	rs34218981	7	5014019	T	C	0.677579	0.144504	0.041666	0.000524047	-0.803407	0.0728066	2.59581e-28	-0.179864	0.0543628	0.000937674	0.0168827	20
ENSG00000221838	7	AP4M1	99699172	rs4729568	7	99639445	C	T	0.85119	0.0485004	0.0467266	0.299287	-0.351739	0.0570441	7.00008e-10	-0.137887	0.134714	0.306043	0.942424	5
ENSG00000242294	7	STAG3L5P	99933702	rs7792525	7	99972122	G	A	0.0277778	0.0382595	0.0910883	0.674466	0.725991	0.0778743	1.13528e-20	0.0526997	0.125595	0.674777	0.300515	12
ENSG00000121716	7	PILRB	99933737	rs2108269	7	99980104	C	T	0.0277778	0.0383741	0.0907493	0.672399	0.723308	0.0582676	2.2063e-35	0.0530536	0.125537	0.672578	0.286039	12
ENSG00000085514	7	PILRA	99965153	rs112659704	7	99922393	C	T	0.0277778	0.0382266	0.0929661	0.680934	1.34588	0.0972992	1.62546e-43	0.0284027	0.0691051	0.681067	0.290749	12
ENSG00000122778	7	KIAA1549	138516126	rs10262284	7	138575947	C	T	0.319444	-0.0248142	0.0402399	0.537461	0.746784	0.102848	3.84112e-13	-0.0332281	0.0540782	0.538922	0.0974528	4
ENSG00000127364	7	TAS2R4	141478242	rs57641758	7	141479730	G	A	0.74504	-0.086021	0.0398431	0.0308503	0.648494	0.0693729	8.93702e-21	-0.132647	0.0630568	0.0354119	0.114787	20
ENSG00000006652	7	IFRD1	112063023	rs34633971	7	112113646	A	G	0.159722	0.0258379	0.052735	0.624164	0.503191	0.0540536	1.289e-20	0.0513481	0.104946	0.624643	0.484831	3
ENSG00000122557	7	HERPUD2	35672269	rs10280032	7	35677521	C	G	0.460317	-0.0365792	0.0335968	0.276255	0.478285	0.0663471	5.64343e-13	-0.0764799	0.071041	0.281676	0.425955	4
ENSG00000271122	7	RP11-379H18.1	35734824	rs10280668	7	35755484	A	G	0.731151	-0.0150609	0.039276	0.701376	0.434635	0.0563192	1.18776e-14	-0.0346518	0.090477	0.701727	0.693029	10
ENSG00000135211	7	TMEM60	77423045	rs6465828	7	77421817	T	G	0.315476	-0.0409583	0.0353033	0.245974	-0.381224	0.0654712	5.78798e-09	0.107439	0.0944255	0.255197	0.99971	11
ENSG00000196295	7	AC005154.6	30555925	rs2529437	7	30630094	G	A	0.667659	-0.00358999	0.0341699	0.916326	-0.802979	0.0558201	6.4165e-47	0.00447084	0.0425551	0.916328	0.101277	19
ENSG00000244480	7	AC005154.7	30562759	rs38498	7	30626748	G	A	0.669643	-0.00292933	0.0345039	0.932342	-0.539102	0.0965674	2.36881e-08	0.00543372	0.0640099	0.93235	0.179422	6
ENSG00000226874	7	AC005154.8	30583669	rs38483	7	30602598	C	T	0.673611	-0.0180956	0.0343436	0.598266	-0.837804	0.116969	7.91515e-13	0.0215988	0.0411032	0.59925	0.339615	7
ENSG00000188185	7	LINC00265	39773231	rs12701758	7	39772995	A	G	0.527778	0.0489412	0.0342964	0.153578	-0.677957	0.0702243	4.72002e-22	-0.0721892	0.0511375	0.158048	0.368632	18
ENSG00000226824	7	RP4-756H11.3	66119525	rs6979488	7	66218847	C	T	0.732143	0.00836583	0.0464336	0.857021	-0.963102	0.065862	2.0029e-48	-0.00868634	0.0482162	0.857032	0.951715	17
ENSG00000273142	7	RP11-458F8.4	66367844	rs6957031	7	66457335	C	T	0.1875	-0.0414997	0.0379223	0.273809	-0.25569	0.0405198	2.78576e-10	0.162305	0.150527	0.280926	0.679822	14
ENSG00000106560	7	GIMAP2	150382785	rs76979592	7	150357360	T	C	0.0138889	-0.174255	0.266881	0.5138	-0.80156	0.0997392	9.23937e-16	0.217395	0.334049	0.515184	0.743356	12
ENSG00000002933	7	TMEM176A	150497491	rs741068	7	150500356	C	T	0.723214	0.0359241	0.0415663	0.387446	0.535471	0.0644344	9.54386e-17	0.0670888	0.0780443	0.389996	0.0654108	3
ENSG00000188372	7	ZP3	76026835	rs1799131	7	76178113	A	G	0.5625	0.0192383	0.0386857	0.618979	0.616345	0.0892917	5.10595e-12	0.0312135	0.062929	0.619886	0.690564	5
ENSG00000002726	7	AOC1	150521715	rs4725367	7	150525879	C	T	0.110119	-0.0114322	0.0517038	0.825006	1.01141	0.0762858	4.04687e-40	-0.0113032	0.0511276	0.825031	0.194877	20
ENSG00000129103	7	SUMF2	56131695	rs2270244	7	56184492	A	G	0.459325	-0.0514759	0.0331419	0.120376	0.344491	0.0564693	1.05735e-09	-0.149426	0.0992746	0.132278	0.192029	7
ENSG00000091136	7	LAMB1	107564244	rs1544474	7	107612629	G	A	0.675595	0.0734148	0.0356532	0.0394812	-0.373225	0.0675869	3.34882e-08	-0.196704	0.101953	0.0536854	0.0183898	8
ENSG00000127399	7	LRRC61	150019728	rs4395803	7	150025367	C	A	0.287698	0.0377775	0.0337945	0.263627	1.01811	0.0754745	1.80444e-41	0.0371055	0.0333071	0.265262	0.846015	20
ENSG00000261305	7	RP4-584D14.7	150038860	rs3735171	7	150033882	G	A	0.290675	0.037444	0.0340947	0.272101	0.441626	0.073801	2.17711e-09	0.0847867	0.0784921	0.280056	0.806124	12
ENSG00000165171	7	WBSCR27	73248920	rs10225983	7	73258750	A	G	0.582341	-0.0285311	0.0345035	0.408291	-0.798855	0.0753568	2.94934e-26	0.035715	0.0433224	0.409712	0.414884	20
ENSG00000165055	7	METTL2B	128116783	rs10464538	7	128180387	A	C	0.563492	0.059681	0.0358891	0.0963274	0.465335	0.0664848	2.57582e-12	0.128254	0.0792723	0.105686	0.738074	14
ENSG00000273270	7	RP11-212P7.2	128164070	rs111704666	7	128311470	C	T	0.561508	0.0464636	0.0331044	0.160454	-0.570461	0.0620624	3.86565e-20	-0.0814492	0.0587036	0.1653	0.485516	17
ENSG00000122678	7	POLM	44111846	rs28712841	7	44085371	G	T	0.0486111	0.0789771	0.0872616	0.365433	0.456558	0.0705876	9.93313e-11	0.172984	0.192991	0.370077	0.719115	5
ENSG00000106327	7	TFR2	100218039	rs9801017	7	100236202	A	G	0.764881	-0.0299836	0.0460267	0.514763	-0.254703	0.0409603	5.02584e-10	0.11772	0.181696	0.517054	0.321645	5
ENSG00000164535	7	DAGLB	6448757	rs13235365	7	6456091	T	C	0.265873	-0.0125241	0.0441697	0.77676	0.532238	0.0839007	2.24361e-10	-0.023531	0.0830715	0.776976	0.622617	6
ENSG00000243302	7	RP11-274B21.2	128291239	rs6945126	7	128318168	G	A	0.589286	0.0368874	0.0329347	0.262707	0.57129	0.0516124	1.7767e-28	0.0645686	0.0579441	0.265139	0.273147	20
ENSG00000230715	7	RP11-274B21.4	128292895	rs6945126	7	128318168	G	A	0.589286	0.0368874	0.0329347	0.262707	0.707251	0.0610815	5.27763e-31	0.052156	0.0467846	0.264931	0.24354	20
ENSG00000229413	7	AC018638.1	128293740	rs6945126	7	128318168	G	A	0.589286	0.0368874	0.0329347	0.262707	0.609419	0.0582144	1.20496e-25	0.0605288	0.0543512	0.265425	0.360251	20
ENSG00000243679	7	RP11-274B21.3	128294023	rs6945126	7	128318168	G	A	0.589286	0.0368874	0.0329347	0.262707	0.546487	0.0472397	5.95945e-31	0.0674991	0.060548	0.264935	0.299949	20
ENSG00000271553	7	RP11-274B21.10	128307097	rs7801678	7	128155098	T	C	0.030754	-0.0914255	0.0744927	0.219707	0.666719	0.0880009	3.55611e-14	-0.137127	0.113187	0.225698	0.84303	7
ENSG00000128604	7	IRF5	128577666	rs3757387	7	128576086	C	T	0.107143	-0.0502325	0.0535841	0.348526	0.503292	0.0643246	5.10665e-15	-0.0998079	0.107229	0.35196	0.510997	14
ENSG00000158457	7	TSPAN33	128784712	rs13226546	7	128739949	C	A	0.806548	-0.00946586	0.0463334	0.83812	-0.653288	0.060654	4.73245e-27	0.0144896	0.0709361	0.838149	0.28055	8
ENSG00000243566	7	UPK3B	76139745	rs3972782	7	76103832	T	G	0.225198	-0.0494795	0.0422182	0.241199	0.483028	0.0780117	5.95049e-10	-0.102436	0.0889552	0.249507	0.113532	20
ENSG00000146833	7	TRIM4	99474581	rs2527906	7	99521698	T	C	0.296627	0.000467713	0.0357833	0.989571	0.677903	0.0693149	1.37155e-22	0.000689941	0.0527853	0.989571	0.817156	15
ENSG00000146574	7	CCZ1B	6833765	rs62442274	7	6870932	T	A	0.47619	0.0067406	0.0337514	0.841705	-0.569113	0.0701246	4.82842e-16	-0.011844	0.0593232	0.841752	NA	NA
ENSG00000136237	7	RAPGEF5	22157856	rs71526397	7	22400495	C	A	0.189484	0.0436604	0.0442841	0.324175	-0.427673	0.0615848	3.7991e-12	-0.102088	0.104585	0.329001	0.333062	18
ENSG00000228649	7	AC005682.5	22893797	rs11983782	7	22893795	G	C	0.771825	-0.0338826	0.0407567	0.405783	0.527572	0.0879543	1.99453e-09	-0.0642237	0.0779918	0.410243	0.976841	4
ENSG00000087085	7	ACHE	100487615	rs6976053	7	100512119	T	C	0.837302	-0.0376064	0.0443799	0.396788	0.609374	0.0723699	3.75607e-17	-0.0617132	0.0731965	0.399164	0.00487228	20
ENSG00000196683	7	TOMM7	22852251	rs10276099	7	22862950	A	G	0.652778	-0.0301947	0.0346001	0.382839	-0.364936	0.0522867	2.96192e-12	0.0827397	0.0955497	0.386526	0.839666	17
ENSG00000136213	7	CHST12	2443223	rs6952433	7	2396638	G	A	0.859127	0.048165	0.0436983	0.270368	-0.517823	0.0855474	1.42127e-09	-0.0930144	0.0857761	0.278194	0.9691	4
ENSG00000122674	7	CCZ1	5938356	rs62442274	7	6870932	T	A	0.47619	0.0067406	0.0337514	0.841705	0.55471	0.0734822	4.38933e-14	0.0121516	0.0608664	0.841759	NA	NA
ENSG00000106125	7	FAM188B	30811033	rs2302340	7	30795331	G	A	0.547619	-0.03715	0.0339123	0.27331	0.441436	0.0684456	1.12265e-10	-0.0841572	0.077923	0.28014	0.138227	14
ENSG00000078549	7	ADCYAP1R1	31092076	rs34548976	7	31072469	T	C	0.10119	0.0193245	0.0604985	0.749407	0.905116	0.0724285	7.78241e-36	0.0213503	0.0668624	0.749486	0.55918	12
ENSG00000178826	7	TMEM139	142977050	rs10272702	7	142958183	C	T	0.030754	-0.175521	0.145858	0.228835	-0.524045	0.0843444	5.19313e-10	0.334935	0.283503	0.237438	0.948402	8
ENSG00000230658	7	KLHL7-AS1	23140847	rs10241208	7	23144914	C	G	0.174603	-0.0150123	0.0387196	0.698223	0.834	0.0751427	1.27025e-28	-0.0180004	0.0464547	0.698399	0.773003	20
ENSG00000164638	7	SLC29A4	5314000	rs62443169	7	5371351	A	G	0.12996	-0.0358333	0.0624557	0.566144	1.15769	0.153491	4.61342e-14	-0.0309524	0.0541044	0.567263	0.899445	5
ENSG00000272556	7	RP11-638I8.1	45854201	rs1128602	7	45762696	A	G	0.118056	-0.0613736	0.0703752	0.383159	-0.607993	0.0650257	8.76152e-21	0.100945	0.116252	0.385218	0.806037	18
ENSG00000213640	7	RP11-797H7.3	64323377	rs4718129	7	64297640	A	G	0.28373	-0.000269523	0.0351375	0.99388	0.630258	0.082165	1.71136e-14	-0.000427639	0.055751	0.99388	0.560566	20
ENSG00000186088	7	GSAP	76940068	rs2286156	7	77026460	A	G	0.0734127	-0.0766436	0.05757	0.183087	0.917727	0.0790802	3.88635e-31	-0.0835146	0.0631425	0.185956	0.478702	20
ENSG00000127947	7	PTPN12	77166592	rs10953284	7	77169782	G	C	0.698413	0.0297711	0.0388742	0.443776	0.380305	0.0404241	5.0626e-21	0.0782822	0.102557	0.44528	0.391032	17
ENSG00000122783	7	C7orf49	134777115	rs11765959	7	134704260	T	G	0.759921	-0.0050248	0.0371073	0.892286	-0.457224	0.0619216	1.53702e-13	0.0109898	0.0811715	0.892304	0.238782	9
ENSG00000272941	7	RP11-134L10.1	134853155	rs62481877	7	134857024	C	T	0.260913	0.0414144	0.037043	0.263565	0.616149	0.0659331	9.18381e-21	0.0672149	0.0605489	0.266959	0.558578	12
ENSG00000213214	7	ARHGEF35	143883176	rs1731328	7	143873652	T	A	0.770833	-0.0110581	0.0403661	0.784128	-0.582947	0.0728959	1.27508e-15	0.0189693	0.0692855	0.78425	0.571924	9
ENSG00000204959	7	ARHGEF34P	143969538	rs1635081	7	144078823	G	A	0.787698	-0.0274002	0.0372842	0.462399	0.509095	0.0622883	3.00298e-16	-0.0538214	0.0735317	0.4642	0.644308	3
ENSG00000182648	7	LINC01006	156264890	rs7795368	7	156429636	A	C	0.343254	0.000148337	0.0334587	0.996463	-0.431174	0.0572724	5.13373e-14	-0.00034403	0.0775991	0.996463	0.674832	10
ENSG00000105983	7	LMBR1	156461646	rs7457817	7	156596400	C	T	0.592262	-0.0635359	0.0370449	0.0863257	0.367716	0.052708	3.02679e-12	-0.172785	0.103743	0.0958104	0.38402	11
ENSG00000204876	7	AC021218.2	155755326	rs11767234	7	155753928	A	T	0.319444	-0.010292	0.0365603	0.77832	1.08264	0.0708224	9.37898e-53	-0.00950639	0.0337753	0.778358	0.0752789	20
ENSG00000106610	7	STAG3L4	66767608	rs17137359	7	66783821	T	C	0.107143	-0.0527489	0.0593868	0.374419	-1.07653	0.0715741	3.96909e-51	0.048999	0.0552611	0.37525	0.914515	20
ENSG00000273448	7	RP11-166O4.6	66798034	rs6948506	7	66831699	T	C	0.5625	0.0129957	0.0332923	0.696277	0.380925	0.0576874	4.02207e-11	0.0341162	0.0875511	0.69678	0.238896	13
ENSG00000123965	7	PMS2P5	74306894	rs810366	7	74140925	G	C	0.951389	-0.0132709	0.0929606	0.886481	-0.768731	0.0934763	1.97139e-16	0.0172634	0.120946	0.886498	0.926516	8
ENSG00000205583	7	STAG3L1	74988448	rs113761643	7	75155047	A	C	0.953373	-0.278938	0.130729	0.0328662	-0.896846	0.15441	6.31426e-09	0.311021	0.15529	0.0451943	0.0694271	4
ENSG00000169894	7	MUC3A	100547187	rs3847063	7	100498475	G	A	0.843254	-0.0804984	0.0476892	0.0914155	1.04035	0.0821607	9.55521e-37	-0.0773763	0.0462451	0.0942922	0.0368374	20
ENSG00000132436	7	FIGNL1	50511831	rs12719030	7	50485073	C	T	0.267857	-0.042334	0.0389355	0.276911	0.433279	0.0571388	3.37865e-14	-0.0977061	0.0907815	0.281803	0.263962	20
ENSG00000196275	7	GTF2IRD2	74210483	rs35005436	7	74134911	T	C	0.97619	0.012144	0.103238	0.90636	-0.566816	0.0695976	3.81832e-16	-0.0214249	0.182156	0.90637	0.925019	8
ENSG00000146707	7	POMZP3	76239303	rs78087397	7	76071003	G	C	0.0505952	0.184989	0.112801	0.101012	0.625174	0.103334	1.44797e-09	0.2959	0.186943	0.113458	0.354322	7
ENSG00000174945	7	AMZ1	2719156	rs1639041	7	2716679	G	A	0.664683	-0.0433817	0.0405313	0.284472	-0.665676	0.0957303	3.55925e-12	0.0651694	0.0616045	0.290116	0.367532	8
ENSG00000228653	7	HNRNPCP7	63961203	rs6969879	7	64023371	C	T	0.455357	-0.00420015	0.0334842	0.900178	0.52366	0.0855461	9.27699e-10	-0.00802076	0.0639561	0.900199	0.742415	6
ENSG00000196247	7	ZNF107	64126511	rs6460173	7	64126500	A	G	0.25	0.0318981	0.0361623	0.377732	-0.73243	0.0754876	2.93762e-22	-0.0435511	0.0495767	0.379695	0.653983	11
ENSG00000196456	7	ZNF775	150065879	rs10480296	7	150072500	C	G	0.409722	0.00473492	0.0342207	0.889953	-0.442476	0.0786365	1.83525e-08	-0.010701	0.0773625	0.889986	0.510872	6
ENSG00000253958	8	CLDN23	8559448	rs35382339	8	8559255	A	G	0.492063	0.0446603	0.0338971	0.187663	0.57991	0.0843882	6.33374e-12	0.0770125	0.059517	0.19568	0.310084	12
ENSG00000254260	8	RP11-369E15.1	20798939	rs7833773	8	20428293	T	C	0.755952	-0.0188708	0.0379841	0.619324	-0.949515	0.0817643	3.54673e-31	0.0198741	0.0400403	0.619645	0.764622	20
ENSG00000253678	8	RP11-981G7.3	10335001	rs13279329	8	10357494	G	T	0.677579	0.0347152	0.0367967	0.345459	-0.632239	0.101453	4.60987e-10	-0.0549084	0.0588638	0.350921	0.463	15
ENSG00000104723	8	TUSC3	15274724	rs28653122	8	15408968	C	G	0.257937	-0.0372481	0.0383495	0.331409	-0.393393	0.0683172	8.49495e-09	0.0946842	0.098861	0.338188	0.953129	20
ENSG00000254092	8	RP11-369E15.3	20810156	rs7833773	8	20428293	T	C	0.755952	-0.0188708	0.0379841	0.619324	-0.898095	0.0871732	6.87094e-25	0.021012	0.0423432	0.619731	0.831275	20
ENSG00000171320	8	ESCO2	27629466	rs17385236	8	27587944	C	G	0.115079	-0.0354846	0.047143	0.45163	-0.61229	0.0752012	3.88724e-16	0.0579539	0.0773229	0.453553	0.942495	7
ENSG00000104689	8	TNFRSF10A	23047965	rs4242394	8	23088245	C	T	0.981151	0.24045	0.28003	0.390529	-0.429349	0.0543901	2.92917e-15	-0.560034	0.656067	0.393314	0.39871	4
ENSG00000171056	8	SOX7	10581278	rs60270701	8	10571520	G	C	0.0228175	-0.0890146	0.0623385	0.153314	0.8789	0.148699	3.40849e-09	-0.10128	0.0729683	0.165139	0.0555721	7
ENSG00000172728	8	FUT10	33228342	rs2676417	8	33333033	C	T	0.556548	-0.03521	0.033465	0.292733	-0.617873	0.0723009	1.27587e-17	0.0569858	0.0545706	0.296365	0.44071	20
ENSG00000253199	8	RP11-421P23.1	20831308	rs7833773	8	20428293	T	C	0.755952	-0.0188708	0.0379841	0.619324	-0.913925	0.0722127	1.03631e-36	0.0206481	0.0415935	0.619594	0.816506	20
ENSG00000147419	8	CCDC25	27590835	rs7842666	8	27630152	A	G	0.857143	0.0303581	0.0418856	0.468582	0.474238	0.0427481	1.34498e-28	0.0640145	0.0885102	0.46953	0.497744	17
ENSG00000104219	8	ZDHHC2	17013538	rs117220747	8	17013874	C	T	0.277778	0.0513471	0.0392224	0.190492	0.634364	0.0759476	6.67445e-17	0.0809426	0.0625843	0.195894	0.128165	10
ENSG00000250305	8	KIAA1456	12803151	rs2030430	8	12853270	T	A	0.614087	0.0439466	0.0339919	0.196061	0.382428	0.0563146	1.11419e-11	0.114915	0.0904809	0.204069	0.677617	15
ENSG00000253813	8	COX6B1P4	26693334	rs472151	8	26692367	G	A	0.194444	-0.0534571	0.0429985	0.213782	0.471563	0.0721338	6.26253e-11	-0.113362	0.0928172	0.221957	0.243686	9
ENSG00000246582	8	RP11-1149O23.3	23081984	rs6988146	8	23086086	A	T	0.981151	0.215083	0.279167	0.441036	-0.654628	0.086652	4.19893e-14	-0.328558	0.428663	0.443397	0.359111	5
ENSG00000120915	8	EPHX2	27348296	rs1042032	8	27402074	G	A	0.415675	-0.0351244	0.0330146	0.287372	0.297126	0.0362626	2.53241e-16	-0.118214	0.112046	0.291403	0.493213	12
ENSG00000134014	8	ELP3	27947190	rs1377338	8	27946373	G	T	0.274802	0.0217595	0.0350217	0.534393	0.256183	0.0461718	2.88179e-08	0.0849373	0.13756	0.536934	0.571299	8
ENSG00000251468	8	RP11-369K16.1	12815896	rs36048131	8	12812081	A	T	0.0615079	0.0150226	0.0630527	0.811684	0.610243	0.067368	1.3243e-19	0.0246174	0.10336	0.811747	0.78066	20
ENSG00000233609	8	RP11-62H7.2	8818710	rs12542733	8	8824858	G	T	0.930556	-0.0223437	0.0489884	0.648316	0.437346	0.0779511	2.01724e-08	-0.0510893	0.112382	0.649396	0.516579	20
ENSG00000157168	8	NRG1	31496902	rs7013361	8	32363288	C	A	0.887897	-0.14184	0.075867	0.0615404	0.421318	0.0633951	3.0135e-11	-0.336658	0.18706	0.0719033	0.219529	12
ENSG00000085788	8	DDHD2	38082736	rs4647907	8	38287555	T	C	0.315476	0.0458901	0.0360035	0.202451	0.467223	0.0683015	7.88625e-12	0.0982188	0.0783848	0.210193	0.120758	9
ENSG00000253147	8	RP11-369E15.4	20810638	rs7833773	8	20428293	T	C	0.755952	-0.0188708	0.0379841	0.619324	-0.947247	0.0777461	3.78927e-34	0.0199217	0.0401328	0.619615	0.818303	20
ENSG00000221947	8	XKR9	71581600	rs13255886	8	71565954	T	G	0.0734127	0.0562369	0.0463286	0.224798	1.06768	0.0651161	2.0238e-60	0.0526721	0.0435106	0.226065	0.91112	10
ENSG00000164684	8	ZNF704	81540686	rs2166305	8	81870209	G	A	0.820437	-0.0287382	0.045584	0.528404	-0.549247	0.0897312	9.29753e-10	0.0523229	0.0834327	0.530576	0.439362	12
ENSG00000164823	8	OSGIN2	90914087	rs2735376	8	90902053	C	T	0.501984	0.00219771	0.0332312	0.947271	0.299937	0.0468015	1.46758e-10	0.00732724	0.1108	0.947274	0.234157	6
ENSG00000104497	8	SNX16	82711816	rs993012	8	82701033	A	G	0.0248016	-0.0280209	0.108586	0.796366	0.506439	0.0643934	3.69793e-15	-0.0553293	0.214526	0.796473	0.906285	7
ENSG00000104325	8	DECR1	91013633	rs1805795	8	90991571	C	G	0.467262	0.0261456	0.0329714	0.42779	-0.353797	0.0474387	8.78543e-14	-0.0739	0.0937183	0.430385	0.454662	16
ENSG00000104341	8	LAPTM4B	98787285	rs7839633	8	98812248	G	C	0.553571	-0.0269619	0.0337828	0.424814	-0.561996	0.0640664	1.75388e-18	0.0479753	0.0603605	0.426723	0.081269	14
ENSG00000253301	8	RP11-513O17.2	58055248	rs55881798	8	58106406	C	T	0.14881	0.0610131	0.0502062	0.22427	1.48949	0.109652	4.99627e-42	0.0409624	0.0338416	0.226119	0.75041	13
ENSG00000169085	8	C8orf46	67372238	rs2465990	8	67381619	C	T	0.380952	0.00265401	0.0336098	0.93706	-0.405332	0.0450997	2.53013e-19	-0.00654774	0.0829224	0.937063	0.0878275	20
ENSG00000136982	8	DSCC1	120846216	rs55741337	8	120871117	C	T	0.0357143	0.199618	0.138729	0.150178	-0.731932	0.0991144	1.52776e-13	-0.272728	0.193103	0.157848	0.900638	4
ENSG00000215114	8	UBXN2B	59323823	rs11780173	8	59320079	G	T	0.526786	0.0183077	0.0335662	0.585464	0.43803	0.0680202	1.19708e-10	0.0417955	0.0769043	0.586803	0.151065	13
ENSG00000104537	8	ANXA13	124693034	rs2060111	8	124737893	G	A	0.282738	-0.0619206	0.0385946	0.108629	-0.78552	0.0704116	6.68492e-29	0.0788275	0.049638	0.112276	0.847485	10
ENSG00000272010	8	CTD-3025N20.3	66504085	rs7842162	8	66556292	G	T	0.60119	-0.034671	0.0329462	0.292638	0.381594	0.0557874	7.91108e-12	-0.0908583	0.0873542	0.298287	0.317021	4
ENSG00000104388	8	RAB2A	61429416	rs629268	8	61534895	T	C	0.568452	-0.0375787	0.0335395	0.262529	0.313801	0.0395703	2.18778e-15	-0.119753	0.107943	0.267252	0.186268	16
ENSG00000147576	8	ADHFE1	67342420	rs2465990	8	67381619	C	T	0.380952	0.00265401	0.0336098	0.93706	0.341394	0.0473302	5.47216e-13	0.00777404	0.0984546	0.937064	0.0588901	16
ENSG00000153317	8	ASAP1	131064353	rs67552634	8	131463635	T	C	0.268849	-0.0490913	0.0359049	0.171543	0.350554	0.061873	1.46427e-08	-0.140039	0.105363	0.183813	0.902873	16
ENSG00000253196	8	RP11-706C16.7	143844534	rs7005423	8	143844661	T	C	0.220238	0.0865411	0.0457766	0.0586894	0.436328	0.0434724	1.04927e-23	0.19834	0.106758	0.0631917	0.549929	20
ENSG00000155926	8	SLA	134048973	rs117903020	8	134062271	G	T	0.0595238	0.0461768	0.0893587	0.605325	0.896425	0.130172	5.7193e-12	0.0515122	0.0999637	0.606337	NA	NA
ENSG00000259820	8	AC083843.1	135804263	rs10216630	8	135799322	C	T	0.0535714	-0.00144478	0.0551073	0.979084	-0.293115	0.0515831	1.32829e-08	0.00492906	0.188008	0.979084	0.763716	3
ENSG00000160932	8	LY6E	144099399	rs28693770	8	144073103	A	G	0.348214	-0.0144136	0.035442	0.684241	-0.346173	0.0585843	3.44258e-09	0.041637	0.102625	0.684947	0.979675	11
ENSG00000253433	8	AC083843.3	135850312	rs17578238	8	135858734	T	C	0.131944	0.0230128	0.0481184	0.63247	-0.428516	0.0721629	2.88216e-09	-0.0537035	0.112654	0.633569	0.956638	3
ENSG00000180155	8	LYNX1	143845752	rs60714144	8	143867157	T	C	0.186508	0.0676944	0.0469345	0.149213	0.731385	0.0704802	3.14952e-25	0.0925565	0.064789	0.153124	0.737606	20
ENSG00000172164	8	SNTB1	121547985	rs12544762	8	121867448	C	G	0.87004	0.0872951	0.0480716	0.0693793	-0.469828	0.067379	3.10448e-12	-0.185802	0.10573	0.0788627	0.525393	13
ENSG00000156795	8	WDYHV1	124428965	rs34670903	8	124454966	T	C	0.58631	-0.0598174	0.0335435	0.0745401	-0.38153	0.0611888	4.50947e-10	0.156783	0.0914433	0.0864302	0.800217	5
ENSG00000253671	8	RP11-806O11.1	17666450	rs398950	8	17678844	A	G	0.55754	-0.0297105	0.0345289	0.389539	-0.693966	0.10309	1.67753e-11	0.0428126	0.0501607	0.393377	0.346408	20
ENSG00000240915	8	RP11-659E9.2	63925627	rs17192653	8	63881321	G	A	0.0882937	0.0111365	0.0664024	0.866809	0.87748	0.114325	1.65023e-14	0.0126915	0.075692	0.866841	0.469339	12
ENSG00000071894	8	CPSF1	145618444	rs2280836	8	145621556	A	G	0.34127	-0.024199	0.0355134	0.495616	1.05581	0.0628806	2.85355e-63	-0.0229198	0.0336639	0.49597	0.109372	20
ENSG00000147804	8	SLC39A4	145635126	rs7834420	8	145646297	G	A	0.378968	-0.0348007	0.0342176	0.309135	0.427187	0.0705605	1.41122e-09	-0.0814648	0.0812222	0.315867	0.911112	5
ENSG00000253210	8	RP11-809O17.1	142136143	rs7816501	8	142136964	T	C	0.260913	-0.0486219	0.035048	0.165352	-0.533931	0.0866993	7.34716e-10	0.091064	0.0672863	0.175934	0.978794	4
ENSG00000176209	8	SMIM19	42396298	rs2923413	8	42455308	G	A	0.579365	0.0016904	0.03314	0.959319	-0.227901	0.0391175	5.67489e-09	-0.00741726	0.14542	0.959321	0.788476	15
ENSG00000070718	8	AP3M2	42010464	rs7016041	8	42026393	C	T	0.458333	0.0254944	0.0332229	0.44286	-0.387347	0.0568608	9.61192e-12	-0.065818	0.0863128	0.445731	0.811453	11
ENSG00000158806	8	NPM2	21881636	rs900776	8	21918089	C	A	0.0496032	0.0903168	0.077703	0.2451	-0.6332	0.106135	2.43123e-09	-0.142636	0.125022	0.253919	NA	NA
ENSG00000158856	8	DMTN	21906506	rs900776	8	21918089	C	A	0.0496032	0.0903168	0.077703	0.2451	-0.958436	0.0748256	1.46125e-37	-0.0942335	0.0814058	0.247037	0.590894	4
ENSG00000158863	8	FAM160B2	21946670	rs900776	8	21918089	C	A	0.0496032	0.0903168	0.077703	0.2451	-0.2836	0.0460163	7.13618e-10	-0.318465	0.278818	0.253372	0.585654	4
ENSG00000176623	8	RMDN1	87480486	rs1016102	8	87562786	C	T	0.5	0.047718	0.0356746	0.18103	-0.290307	0.0461844	3.26109e-10	-0.164371	0.125637	0.190773	0.460172	9
ENSG00000253893	8	FAM85B	8025341	rs2945886	8	8148270	G	C	0.821429	-0.0275956	0.0443023	0.533354	-0.504496	0.0871817	7.17736e-09	0.0546993	0.0883223	0.535709	0.515012	20
ENSG00000253981	8	ALG1L13P	8093525	rs13261997	8	8112295	T	C	0.457341	-0.0318245	0.0335709	0.343141	0.489935	0.0829421	3.48498e-09	-0.0649566	0.0693979	0.349272	NA	NA
ENSG00000104290	8	FZD3	28351729	rs7837157	8	28352057	G	A	0.981151	-0.00645995	0.152674	0.96625	0.579769	0.0999827	6.6833e-09	-0.0111423	0.263343	0.966251	NA	NA
ENSG00000014164	8	ZC3H3	144519825	rs2100423	8	144633728	G	A	0.671627	-0.00108114	0.0362762	0.976224	-0.964069	0.0712004	9.05275e-42	0.00112143	0.0376283	0.976224	0.0515903	20
ENSG00000254859	8	RP11-661A12.5	144624143	rs2100423	8	144633728	G	A	0.671627	-0.00108114	0.0362762	0.976224	-1.02809	0.0730965	6.24695e-45	0.0010516	0.0352851	0.976224	0.0679763	20
ENSG00000104518	8	GSDMD	144635377	rs80346174	8	144640506	C	G	0.0793651	0.158125	0.0520448	0.00237952	-0.466391	0.0719822	9.21743e-11	-0.33904	0.12325	0.00594445	0.569988	7
ENSG00000254812	8	RP11-661A12.12	144714241	rs2242085	8	144699424	C	G	0.540675	-0.0303933	0.0334752	0.363913	-0.617858	0.0989507	4.26248e-10	0.0491914	0.0547492	0.368926	0.244055	4
ENSG00000183309	8	ZNF623	144718183	rs78699740	8	144753255	C	T	0.25496	0.00388455	0.0407812	0.924114	0.452964	0.0795293	1.22969e-08	0.00857585	0.0900445	0.924124	0.110583	6
ENSG00000196378	8	ZNF34	145998499	rs7016430	8	145990548	T	C	0.282738	-0.0176624	0.0365119	0.628568	0.356819	0.0581176	8.27304e-10	-0.0494996	0.102643	0.629629	0.49923	18
ENSG00000161016	8	RPL8	146015150	rs3808374	8	146018780	G	C	0.277778	-0.0116241	0.0370815	0.753919	-0.311322	0.0406355	1.84018e-14	0.0373379	0.119209	0.754119	0.634554	18
ENSG00000196922	8	ZNF252P	146198975	rs73381299	8	146204204	T	C	0.31746	0.0479664	0.0349	0.16932	0.498405	0.0714658	3.07986e-12	0.0962398	0.0713702	0.177511	0.809535	6
ENSG00000253982	8	CTD-2336O2.1	1710156	rs730379	8	1708093	C	A	0.766865	-0.0348398	0.0374135	0.351745	0.560811	0.0519328	3.48797e-27	-0.062124	0.0669608	0.353529	0.846434	14
ENSG00000253764	8	RP11-439C15.4	1920736	rs4633105	8	1921428	A	G	0.822421	0.0602278	0.037098	0.104487	0.325316	0.0596068	4.82348e-08	0.185136	0.118975	0.119686	NA	NA
ENSG00000036448	8	MYOM2	1993155	rs4876223	8	2065092	G	T	0.6875	0.0757141	0.0380841	0.0468037	0.550098	0.0940025	4.85842e-09	0.137637	0.0731176	0.0597801	0.792731	11
ENSG00000107020	9	PLGRKT	5357973	rs2381277	9	5381870	G	A	0.701389	0.0606027	0.0361548	0.0936979	-0.288849	0.0528223	4.54327e-08	-0.209808	0.130917	0.109023	0.862467	6
ENSG00000225489	9	RP11-390F4.3	6716548	rs1974197	9	6706693	C	T	0.215278	-0.00920825	0.0439983	0.834225	0.582967	0.0792717	1.92307e-13	-0.0157955	0.0755036	0.834291	0.819155	14
ENSG00000155158	9	TTC39B	15163620	rs686030	9	15304782	A	C	0.968254	0.013756	0.0987165	0.889174	-0.736544	0.110079	2.21575e-11	-0.0186764	0.134056	0.889199	0.788055	11
ENSG00000232104	9	RP11-509J21.1	3526723	rs7864107	9	3565211	C	T	0.509921	-0.0261076	0.0373801	0.484904	1.07031	0.155271	5.45526e-12	-0.0243926	0.0351034	0.487132	0.109684	6
ENSG00000205808	9	PPAPDC2	4662298	rs34250374	9	4662394	G	A	0.0962302	0.0553573	0.0673149	0.41087	-0.492074	0.088164	2.3866e-08	-0.112498	0.138275	0.415886	NA	NA
ENSG00000044459	9	CNTLN	17134980	rs263627	9	17115403	C	T	0.197421	-0.0312632	0.0424578	0.461527	0.582858	0.0659121	9.32208e-19	-0.0536378	0.0730963	0.463073	0.111805	20
ENSG00000137074	9	APTX	32972604	rs4879656	9	33012382	A	C	0.164683	0.0462803	0.0440026	0.292908	-0.490649	0.0636126	1.22816e-14	-0.0943247	0.0905124	0.297357	0.40534	20
ENSG00000165271	9	NOL6	33461439	rs2275228	9	33467577	C	T	0.151786	0.0847123	0.0467123	0.0697558	0.292282	0.0414995	1.88104e-12	0.289831	0.165032	0.0790532	0.537019	3
ENSG00000236184	9	TCEA1P4	32979558	rs7032332	9	33088288	G	A	0.285714	0.0769059	0.036709	0.0361701	-0.491733	0.0825033	2.51984e-09	-0.156398	0.0791298	0.0481016	0.594913	17
ENSG00000147894	9	C9orf72	27546544	rs3736321	9	27529734	A	G	0.510913	0.030734	0.0341508	0.368146	-0.371288	0.0657446	1.62864e-08	-0.0827767	0.0931398	0.374145	NA	NA
ENSG00000106733	9	NMRK1	77675489	rs2273767	9	77697929	G	C	0.457341	0.0281045	0.0331905	0.397127	-0.42001	0.0567292	1.32368e-13	-0.0669139	0.0795383	0.400192	0.498386	12
ENSG00000230188	9	RP11-405L18.4	37490418	rs10973376	9	37498581	T	C	0.229167	0.00729383	0.0457227	0.873257	0.646099	0.0983922	5.14889e-11	0.011289	0.0707882	0.873294	0.632177	9
ENSG00000106772	9	PRUNE2	79226292	rs677913	9	79305452	A	G	0.920635	-0.0955334	0.106732	0.370744	-0.432412	0.0771594	2.09293e-08	0.220931	0.249958	0.376764	0.547469	4
ENSG00000136874	9	STX17	102668915	rs4743385	9	102855925	G	T	0.868056	0.0230808	0.0780827	0.76754	0.335471	0.059373	1.60235e-08	0.0688012	0.233074	0.767848	0.556706	3
ENSG00000232283	9	RP11-240L7.4	99008744	rs7849668	9	99076879	T	C	0.702381	-0.00112832	0.0392978	0.977094	0.449156	0.0794172	1.55259e-08	-0.00251209	0.0874937	0.977094	0.130971	5
ENSG00000130948	9	HSD17B3	98997588	rs10820299	9	99069340	G	A	0.515873	0.0438282	0.0332841	0.187909	0.325024	0.0517706	3.42603e-10	0.134846	0.104633	0.197485	0.239568	7
ENSG00000236849	9	RP11-151D14.1	75486644	rs9411067	9	75508937	A	C	0.0297619	-0.183618	0.086438	0.0336473	-0.481984	0.0766226	3.1672e-10	0.380963	0.189288	0.0441557	0.047359	15
ENSG00000119509	9	INVS	102861538	rs9408995	9	102979298	C	T	0.128968	-0.0231291	0.0783886	0.76795	-0.313653	0.0506857	6.0857e-10	0.073741	0.250205	0.768206	0.563142	8
ENSG00000136824	9	SMC2	106856541	rs4596709	9	106978756	C	G	0.201389	0.121182	0.0513861	0.0183607	-0.264408	0.045657	6.98915e-09	-0.458314	0.20984	0.0289537	0.707474	11
ENSG00000234840	9	RP11-399D6.2	22646199	rs16906154	9	22467696	G	A	0.122024	-0.0578837	0.0432302	0.180583	-0.473936	0.0746872	2.21548e-10	0.122134	0.0932238	0.190157	0.988093	5
ENSG00000196990	9	FAM163B	136444079	rs1611115	9	136500515	C	T	0.810516	-0.00461163	0.0440559	0.916632	-0.816598	0.0968527	3.41722e-17	0.00564737	0.0539547	0.916639	NA	NA
ENSG00000159247	9	TUBBP5	141044565	rs11137384	9	141034291	G	A	0.496032	-0.00185838	0.0395627	0.962535	-0.871215	0.0876952	2.944e-23	0.00213309	0.0454115	0.962535	0.100493	12
ENSG00000095383	9	TBC1D2	100961311	rs55705027	9	101030139	G	A	0.347222	0.0201724	0.033643	0.548772	0.393864	0.0670922	4.34515e-09	0.0512167	0.0858622	0.550842	0.812737	9
ENSG00000041982	9	TNC	117782806	rs12378459	9	117888125	G	A	0.494048	-0.0312111	0.0333031	0.348664	-0.555935	0.0761277	2.82122e-13	0.0561416	0.060396	0.352599	0.658991	4
ENSG00000123454	9	DBH	136501482	rs1611115	9	136500515	C	T	0.810516	-0.00461163	0.0440559	0.916632	0.679499	0.0804406	2.98349e-17	-0.00678681	0.0648408	0.916639	NA	NA
ENSG00000070159	9	PTPN3	112137746	rs10979886	9	112244362	G	A	0.0416667	0.113438	0.0601863	0.0594593	-0.323361	0.0571994	1.57466e-08	-0.350809	0.196199	0.073772	0.698136	3
ENSG00000225756	9	DBH-AS1	136519708	rs7851898	9	136519216	C	G	0.497024	-0.00903267	0.0329604	0.784049	-0.262137	0.0390221	1.84677e-11	0.0344578	0.125842	0.784224	0.852788	14
ENSG00000235106	9	LINC00094	136890561	rs441233	9	136876021	A	G	0.607143	-0.0403554	0.0333534	0.226304	0.474839	0.0707369	1.90994e-11	-0.0849875	0.0713734	0.233753	0.705444	11
ENSG00000238058	9	RP11-432J22.2	138799658	rs4576491	9	138810982	A	T	0.330357	-0.0728962	0.0406506	0.0729357	0.722687	0.108817	3.10937e-11	-0.100868	0.0582637	0.0834093	0.209477	7
ENSG00000125485	9	DDX31	135468384	rs11243869	9	135535929	T	G	0.412698	0.00428325	0.0343868	0.900871	0.871531	0.0773662	1.95319e-29	0.00491463	0.039458	0.900877	0.996063	13
ENSG00000136856	9	SLC2A8	130159421	rs10987643	9	130175263	A	G	0.207341	-0.0445072	0.0386738	0.2498	-0.625116	0.0663039	4.17839e-21	0.0711983	0.0623258	0.253306	0.627641	17
ENSG00000196152	9	ZNF79	130186661	rs10987645	9	130181223	G	C	0.40873	0.00374802	0.0341347	0.912567	-0.763991	0.0656857	2.86681e-31	-0.00490584	0.0446814	0.912571	0.280959	20
ENSG00000197958	9	RPL12	130209953	rs2247573	9	130210946	G	A	0.368056	-0.0191365	0.0348911	0.583374	0.260171	0.0427557	1.1645e-09	-0.0735535	0.134652	0.584895	0.0860257	14
ENSG00000187024	9	PTRH1	130455257	rs1573178	9	130372487	C	T	0.40377	0.0411374	0.0331794	0.215032	-0.265984	0.0449825	3.35821e-09	-0.154661	0.127455	0.224954	0.455547	17
ENSG00000148337	9	CIZ1	130928343	rs67103574	9	130951772	C	T	0.535714	0.0341576	0.0348372	0.326843	-0.354899	0.0509186	3.17103e-12	-0.096246	0.0991274	0.331582	0.712268	17
ENSG00000090054	9	SPTLC1	94794281	rs7035867	9	94849855	C	G	0.448413	0.0490636	0.0348842	0.159584	0.298561	0.0544738	4.23359e-08	0.164334	0.120627	0.173094	0.265674	10
ENSG00000198000	9	NOL8	95059640	rs10820966	9	95055429	T	A	0.100198	-0.0516823	0.0418683	0.217053	-0.22835	0.0396328	8.3297e-09	0.226329	0.187512	0.227428	0.714317	6
ENSG00000188312	9	CENPP	95087766	rs10992314	9	95117419	T	C	0.0168651	-0.00271813	0.162108	0.986622	0.516782	0.0871003	2.97123e-09	-0.00525972	0.313689	0.986622	NA	NA
ENSG00000106823	9	ECM2	95256365	rs4744139	9	95301397	C	T	0.136905	-0.05939	0.0387498	0.125361	-0.374385	0.0506795	1.49838e-13	0.158633	0.105707	0.133434	0.826214	17
ENSG00000198467	9	TPM2	35681989	rs1534847	9	35723712	C	T	0.340278	-0.0247595	0.0354727	0.485185	-0.39004	0.065911	3.26526e-09	0.0634794	0.0915768	0.488195	0.207476	12
ENSG00000137076	9	TLN1	35696945	rs10758320	9	35764362	T	C	0.81746	0.00492678	0.038637	0.898533	-0.205747	0.033102	5.11485e-10	-0.0239458	0.187828	0.898554	0.570905	8
ENSG00000227388	9	RP11-112J3.16	35772160	rs7031237	9	35795521	G	A	0.757937	0.0244377	0.0351606	0.487036	-0.526293	0.0880334	2.25436e-09	-0.0464336	0.067258	0.489955	0.385539	12
ENSG00000137103	9	TMEM8B	35814448	rs10738948	9	35833448	C	T	0.753968	0.0355462	0.0352527	0.313298	-0.289268	0.0496729	5.7642e-09	-0.122883	0.123682	0.320446	0.172256	8
ENSG00000130653	9	PNPLA7	140354404	rs928046	9	140487108	C	T	0.156746	-0.00155627	0.0448948	0.972347	0.295635	0.0427535	4.68305e-12	-0.00526416	0.151861	0.972347	0.278914	9
ENSG00000182154	9	MRPL41	140445651	rs1776774	9	140453494	T	A	0.102183	-0.015156	0.0518465	0.770038	0.352085	0.0593065	2.90821e-09	-0.0430464	0.147434	0.770309	0.138581	10
ENSG00000183784	9	C9orf66	213108	rs520015	9	211762	G	C	0.691468	-0.0423706	0.035572	0.233605	-0.767495	0.0916688	5.64205e-17	0.0552064	0.0468149	0.238299	0.992261	20
ENSG00000227411	9	BAATP1	104096366	rs59311341	9	104123252	T	C	0.0456349	-0.129396	0.0572317	0.0237646	-0.756216	0.0964776	4.5686e-15	0.17111	0.0787672	0.0298293	0.688792	9
ENSG00000236763	9	TRMT112P4	104118748	rs73656650	9	104120827	T	C	0.046627	-0.127675	0.0573112	0.025897	-0.695677	0.0892179	6.31415e-15	0.183526	0.0856782	0.0321901	0.787484	16
ENSG00000230328	9	RP11-35N6.6	104121214	rs59311341	9	104123252	T	C	0.0456349	-0.129396	0.0572317	0.0237646	0.622429	0.0734525	2.37317e-17	-0.207889	0.0951655	0.0289257	0.776273	14
ENSG00000178445	9	GLDC	6532464	rs2773514	9	6666398	T	C	0.122024	-0.0536604	0.0525611	0.307295	-0.700983	0.0911166	1.43438e-14	0.0765502	0.0756393	0.311518	0.691162	8
ENSG00000106976	9	DNM1	130965658	rs10760548	9	130965235	A	G	0.950397	0.0841178	0.0704939	0.232766	-1.15671	0.186301	5.33808e-10	-0.0727216	0.0620588	0.24127	NA	NA
ENSG00000136895	9	GARNL3	129986544	rs2779734	9	130007681	T	C	0.954365	-0.0326471	0.112021	0.770717	-0.546047	0.0975863	2.19949e-08	0.0597881	0.205427	0.771019	0.897685	4
ENSG00000268996	9	AL807752.1	139980807	rs1018330	9	139980385	A	C	0.417659	0.0295304	0.0336398	0.380029	-0.500838	0.081878	9.54245e-10	-0.058962	0.0678552	0.384881	0.647563	8
ENSG00000188163	9	FAM166A	140138036	rs13296455	9	140157460	C	T	0.649802	0.0621763	0.0367768	0.0909055	-0.83802	0.0721382	3.38321e-31	-0.0741943	0.0443477	0.0943244	0.632204	5
ENSG00000197768	9	C9orf173	140145713	rs13296455	9	140157460	C	T	0.649802	0.0621763	0.0367768	0.0909055	-0.335171	0.0562159	2.48851e-09	-0.185506	0.114051	0.103841	0.462126	3
ENSG00000188986	9	NELFB	140149625	rs28567631	9	140146651	C	T	0.688492	0.0749047	0.0375634	0.0461424	0.40418	0.0636597	2.16618e-10	0.185325	0.0974133	0.0571109	0.585645	3
ENSG00000175611	9	LINC00476	98521513	rs591486	9	98650046	G	A	0.642857	-0.0487657	0.0362862	0.178974	0.813404	0.0802739	3.94959e-24	-0.0599526	0.045001	0.182777	0.812519	20
ENSG00000119326	9	CTNNAL1	111704851	rs7022699	9	111904404	G	A	0.294643	-0.0248946	0.0373255	0.504798	-0.289862	0.0496739	5.36934e-09	0.0858843	0.129608	0.507558	0.808866	3
ENSG00000268707	9	RP11-247A12.7	131932713	rs2480452	9	131909736	T	C	0.185516	0.0592587	0.042837	0.166557	1.04238	0.11887	1.80103e-18	0.0568494	0.0416036	0.171796	0.484794	20
ENSG00000237886	9	RP11-611D20.2	139440664	rs3013306	9	139440845	A	G	0.296627	-0.0466624	0.0429791	0.277611	-0.323528	0.0528968	9.58234e-10	0.14423	0.134922	0.285075	0.946977	7
ENSG00000213221	9	DNLZ	139253932	rs4442263	9	139322775	T	C	0.115079	-0.0609128	0.05825	0.295694	1.63795	0.2138	1.84287e-14	-0.0371884	0.0358925	0.300153	0.98136	11
ENSG00000165688	9	PMPCA	139305110	rs3812584	9	139312719	C	T	0.309524	0.0174611	0.0349687	0.617543	0.522064	0.0604112	5.53176e-18	0.0334463	0.0670934	0.618129	0.455755	20
ENSG00000228278	9	ORM2	117092149	rs10982163	9	117091033	T	G	0.0644841	0.0316501	0.0721305	0.660814	-0.667565	0.103897	1.31666e-10	-0.0474113	0.108302	0.661553	NA	NA
ENSG00000159899	9	NPR2	35792151	rs1078081	9	35801436	T	C	0.176587	-0.0324664	0.0522126	0.534065	-0.825112	0.084782	2.19886e-22	0.0393479	0.0634084	0.534898	0.55388	20
ENSG00000070601	9	FRMPD1	37650997	rs10758454	9	37716242	A	G	0.945437	-0.0654255	0.0773384	0.397573	-0.472144	0.0762523	5.9457e-10	0.138571	0.165324	0.401931	0.806995	4
ENSG00000122696	9	SLC25A51	37879400	rs12554589	9	37875170	A	G	0.0763889	-0.075504	0.0654253	0.24848	0.672006	0.0905162	1.13504e-13	-0.112356	0.0985274	0.254139	0.795016	11
ENSG00000167103	9	PIP5KL1	130683158	rs4836592	9	130694244	G	A	0.65377	-0.00467804	0.0339959	0.890552	-0.852922	0.15527	3.94819e-08	0.00548472	0.0398707	0.890586	0.875834	8
ENSG00000095397	9	DFNB31	117164360	rs10982220	9	117202819	T	C	0.0138889	0.149772	0.153156	0.32812	0.656425	0.114545	1.00007e-08	0.228163	0.236691	0.335061	NA	NA
ENSG00000095261	9	PSMD5	123577774	rs4837796	9	123610288	T	C	0.47123	0.0180941	0.0337801	0.592205	-0.685987	0.0621351	2.44349e-28	-0.0263767	0.049301	0.59264	0.102861	18
ENSG00000226752	9	PSMD5-AS1	123587106	rs34025993	9	123516572	G	A	0.477183	0.0124292	0.0346493	0.719808	-0.951925	0.0587883	5.70287e-59	-0.0130569	0.0364081	0.719875	0.123513	20
ENSG00000227355	9	RP11-162D16.2	124137519	rs1771889	9	124132880	G	A	0.131944	0.0497295	0.0544141	0.360766	-0.553213	0.0854456	9.51601e-11	-0.0898921	0.0993352	0.365499	0.141405	10
ENSG00000175893	9	ZDHHC21	14611069	rs10810204	9	14658669	G	C	0.330357	0.0251362	0.0379984	0.508287	-0.491929	0.0868949	1.50323e-08	-0.0510972	0.0777692	0.511158	0.936269	8
ENSG00000230074	9	RP11-195F19.9	34665662	rs2480559	9	34677538	C	T	0.848214	0.0318687	0.0462454	0.490747	0.596006	0.0830488	7.14808e-13	0.0534704	0.0779491	0.492734	0.031196	11
ENSG00000175164	9	ABO	136125788	rs8176645	9	136149098	T	A	0.619048	0.0408139	0.0331281	0.217949	-0.729501	0.0900907	5.61426e-16	-0.0559477	0.0459346	0.223229	0.126864	7
ENSG00000148300	9	REXO4	136271186	rs9645009	9	136211248	G	A	0.314484	-0.0363376	0.0352745	0.302946	0.330133	0.0489455	1.53126e-11	-0.11007	0.108088	0.308521	0.166573	12
ENSG00000228376	9	RP11-520B13.4	99837953	rs3862335	9	99915963	A	G	0.799603	0.0207104	0.0448502	0.644248	0.432772	0.0785271	3.56568e-08	0.0478552	0.103998	0.645404	0.831344	6
ENSG00000172785	9	CBWD1	121041	rs3008143	9	193737	T	C	0.34623	0.0545051	0.0400074	0.173079	-0.741339	0.0768388	5.01373e-22	-0.0735225	0.0545018	0.177339	0.991701	20
ENSG00000148341	9	SH3GLB2	131769315	rs7870053	9	131788129	G	C	0.160714	0.00951176	0.0588374	0.871572	-0.243876	0.0441405	3.29503e-08	-0.0390024	0.241363	0.871627	0.878869	4
ENSG00000160447	9	PKN3	131464802	rs9697210	9	131468740	A	G	0.0843254	-0.0662532	0.0591444	0.26263	1.8298	0.115356	1.15801e-56	-0.0362079	0.0324034	0.263819	0.19267	13
ENSG00000160446	9	ZDHHC12	131483148	rs9697210	9	131468740	A	G	0.0843254	-0.0662532	0.0591444	0.26263	-0.450812	0.0798751	1.66181e-08	0.146964	0.133754	0.271872	NA	NA
ENSG00000167136	9	ENDOG	131580753	rs2759015	9	131612564	G	T	0.637897	-0.0597684	0.0344502	0.0827542	0.48579	0.0758203	1.48293e-10	-0.123033	0.0734697	0.0940099	0.786532	9
ENSG00000136802	9	LRRC8A	131644391	rs4836632	9	131645659	G	C	0.722222	-0.0351352	0.0407674	0.388772	0.389487	0.0603754	1.11053e-10	-0.0902089	0.105599	0.392963	0.487062	11
ENSG00000188959	9	C9orf152	112952328	rs7854756	9	112956541	T	C	0.962302	0.0981305	0.0831064	0.237689	-0.613368	0.0751368	3.25856e-16	-0.159986	0.136902	0.242557	0.0724561	15
ENSG00000188747	9	NOXA1	140317802	rs28725243	9	140329265	C	G	0.71131	0.0242072	0.0378202	0.522134	0.326003	0.0394874	1.50808e-16	0.0742545	0.11636	0.523379	0.197878	8
ENSG00000107099	9	DOCK8	214854	rs520015	9	211762	G	C	0.691468	-0.0423706	0.035572	0.233605	-0.52056	0.0751697	4.35569e-12	0.0813943	0.0693375	0.240441	0.993529	13
ENSG00000182150	9	ERCC6L2	98637983	rs2943532	9	98787257	G	C	0.374008	-0.0132884	0.0346096	0.701014	0.42036	0.0658459	1.72522e-10	-0.031612	0.082482	0.701528	0.276031	10
ENSG00000130957	9	FBP2	97321002	rs802919	9	97323714	A	G	0.549603	0.0104467	0.0333205	0.753883	0.561093	0.089987	4.51015e-10	0.0186185	0.05946	0.754185	0.77013	20
ENSG00000164978	9	NUDT2	34329504	rs10814107	9	34374588	G	A	0.464286	0.056031	0.0345182	0.10454	0.896756	0.0902445	2.87462e-23	0.0624819	0.0390025	0.109156	0.114495	20
ENSG00000204173	9	LRRC37A5P	114353872	rs7030405	9	114419664	G	A	0.522817	0.102087	0.0348711	0.00341657	-0.476582	0.0835568	1.17242e-08	-0.214207	0.0822445	0.00920061	0.160404	4
ENSG00000242616	9	GNG10	114423615	rs7045665	9	114434070	G	A	0.914683	-0.0374328	0.0680722	0.582389	-0.527119	0.0589752	3.96372e-19	0.0710139	0.129384	0.583101	0.0819933	20
ENSG00000175764	9	TTLL11	124584207	rs10985529	9	124869062	T	G	0.0347222	-0.0664945	0.104608	0.525003	0.53813	0.0872237	6.84884e-10	-0.123566	0.195421	0.527186	0.489642	7
ENSG00000148396	9	SEC16A	139334549	rs57994353	9	139356987	C	T	0.0575397	-0.0114033	0.0513361	0.824213	-0.235988	0.0363011	7.98663e-11	0.0483215	0.217664	0.824313	0.50979	18
ENSG00000136875	9	PRPF4	116037623	rs3810919	9	116037894	T	C	0.261905	-0.0476999	0.0372753	0.200663	0.833693	0.0733387	6.05546e-30	-0.0572152	0.0449935	0.203503	0.47347	17
ENSG00000099869	11	IGF2-AS	2161731	rs3741204	11	2169908	C	T	0.301587	0.0366983	0.0357981	0.305295	0.528186	0.0770236	7.00953e-12	0.0694799	0.0685287	0.31064	0.980431	10
ENSG00000225101	11	OR52K3P	4496043	rs10836102	11	4485925	T	G	0.376984	-0.0319753	0.0351325	0.362751	-0.478931	0.0860944	2.65387e-08	0.0667639	0.0743314	0.369083	0.499046	8
ENSG00000149054	11	ZNF215	6947635	rs1491823	11	6948139	G	T	0.484127	-0.0316207	0.0336371	0.347189	0.790242	0.0836402	3.45005e-21	-0.0400139	0.0427757	0.349564	0.0459889	9
ENSG00000166405	11	RIC3	8127597	rs73411677	11	8192571	G	A	0.0416667	-0.0289475	0.070331	0.680641	1.14061	0.166818	8.06235e-12	-0.025379	0.0617725	0.681186	0.727199	6
ENSG00000110768	11	GTF2H1	18343842	rs7947378	11	18381327	C	T	0.970238	0.00355647	0.0831238	0.965873	0.482218	0.0588868	2.6364e-16	0.00737523	0.17238	0.965873	0.964226	9
ENSG00000129158	11	SERGEF	17809595	rs2108977	11	18040596	C	T	0.584325	0.00153839	0.0336143	0.963497	-0.430264	0.060663	1.31533e-12	-0.00357546	0.0781265	0.963498	0.694144	20
ENSG00000254567	11	RP11-107P7.4	49155205	rs10839480	11	50034556	T	C	0.554563	-0.00370815	0.0353026	0.916345	0.3855	0.0692014	2.53718e-08	-0.00961907	0.0915924	0.91636	0.995124	6
ENSG00000166796	11	LDHC	18433854	rs11605386	11	18433720	G	C	0.0605159	0.0596121	0.0654975	0.362747	1.48551	0.120736	8.64086e-35	0.040129	0.0442114	0.364056	0.630703	13
ENSG00000148935	11	GAS2	22647188	rs1499245	11	22707856	C	T	0.180556	-0.0366031	0.0477221	0.443078	-0.36403	0.0433062	4.24424e-17	0.10055	0.131638	0.444967	0.881559	3
ENSG00000175220	11	ARHGAP1	46698630	rs2070852	11	46744925	C	G	0.302579	-0.00505457	0.035784	0.887671	0.409658	0.0549271	8.77014e-14	-0.0123385	0.0873666	0.887691	0.62259	15
ENSG00000134569	11	LRP4	46878419	rs2306026	11	46889713	C	T	0.388889	0.0231235	0.0340165	0.496648	0.456695	0.0774181	3.6555e-09	0.0506323	0.074977	0.499482	0.610375	7
ENSG00000254614	11	AP003068.23	64945077	rs3953797	11	64948277	C	A	0.300595	0.0150325	0.0345615	0.663601	-1.07564	0.0777549	1.59524e-43	-0.0139754	0.032147	0.663755	0.763829	20
ENSG00000245532	11	NEAT1	65190245	rs512715	11	65191208	G	C	0.709325	-0.0291725	0.0351288	0.406287	-0.624435	0.0766367	3.70014e-16	0.0467182	0.0565484	0.408711	0.0451349	18
ENSG00000033327	11	GAB2	77926343	rs2063724	11	78133077	C	T	0.433532	-0.0316376	0.0336818	0.347573	0.64689	0.0874066	1.35237e-13	-0.0489072	0.052485	0.351423	0.0063093	14
ENSG00000150316	11	CWC15	94695787	rs906530	11	94711738	A	G	0.268849	0.0291387	0.035065	0.40598	-0.377477	0.0529543	1.01578e-12	-0.0771933	0.0935222	0.409144	0.0977916	6
ENSG00000110218	11	PANX1	93862094	rs10160353	11	93902945	A	G	0.131944	-0.00858052	0.0610139	0.888161	-0.386633	0.0680777	1.35255e-08	0.0221929	0.157857	0.888194	0.473871	10
ENSG00000137675	11	MMP27	102562218	rs11607177	11	102513324	C	T	0.135913	-0.0266262	0.0622088	0.668641	1.18203	0.0937591	1.92975e-36	-0.0225258	0.0526591	0.668821	0.915401	20
ENSG00000123892	11	RAB38	87846410	rs302652	11	87894831	A	T	0.139881	0.0826164	0.0605345	0.172321	0.683936	0.1027	2.74649e-11	0.120796	0.0903485	0.181224	0.103569	4
ENSG00000137673	11	MMP7	102391239	rs11568818	11	102401661	C	T	0.0853175	0.00464179	0.0651231	0.943177	-0.480006	0.0825602	6.0994e-09	-0.00967027	0.135682	0.943181	NA	NA
ENSG00000255893	11	RP11-685N10.1	94206074	rs530569	11	94169708	T	C	0.390873	-0.0775609	0.0332537	0.0196798	0.907494	0.0847388	9.20478e-27	-0.0854671	0.0375024	0.0226685	0.459186	20
ENSG00000110675	11	ELMOD1	107461817	rs1784270	11	107467278	A	G	0.0803571	-0.00571865	0.052903	0.913919	1.14688	0.13794	9.22849e-17	-0.00498627	0.0461317	0.913926	NA	NA
ENSG00000196167	11	COLCA1	111164114	rs7934982	11	111149632	C	G	0.180556	0.0652075	0.0471355	0.16654	-0.484377	0.0784883	6.77177e-10	-0.134621	0.0997266	0.177047	0.284702	4
ENSG00000255200	11	AP003068.18	64941588	rs17886894	11	64951839	T	C	0.296627	0.0161727	0.0345788	0.639996	-0.348207	0.0541375	1.26019e-10	-0.0464456	0.0995675	0.640876	0.693562	11
ENSG00000170209	11	ANKK1	113258513	rs2186800	11	113242860	A	G	0.0535714	0.145989	0.0720961	0.0428756	0.445806	0.0747804	2.49874e-09	0.327472	0.170795	0.0551951	0.678411	4
ENSG00000254851	11	RP11-109L13.1	117006244	rs35186251	11	117076708	C	T	0.634921	0.0312389	0.0340224	0.358521	1.1544	0.0998346	6.33637e-31	0.0270607	0.0295647	0.360032	0.432244	20
ENSG00000241170	11	RP11-147I3.1	74587331	rs10793108	11	74695212	G	A	0.50496	0.0201702	0.0335944	0.548238	-0.759549	0.0671941	1.25645e-29	-0.0265555	0.0442917	0.548801	0.696767	16
ENSG00000137699	11	TRIM29	119981983	rs11217755	11	120053173	A	G	0.494048	0.0045288	0.0334879	0.892424	0.958838	0.142211	1.55833e-11	0.00472322	0.0349325	0.892446	0.299492	7
ENSG00000175213	11	ZNF408	46722368	rs11039014	11	46895378	A	G	0.388889	0.0236465	0.0340275	0.487103	0.406901	0.0720396	1.62043e-08	0.0581136	0.0842565	0.490369	0.76886	9
ENSG00000255455	11	RP11-890B15.3	130736149	rs3794133	11	130767486	T	G	0.15377	-0.0417402	0.0418067	0.318081	0.446307	0.0677727	4.53813e-11	-0.0935235	0.094743	0.32358	0.997227	9
ENSG00000175773	11	RP11-121M22.1	130184888	rs4937514	11	130264515	A	G	0.804563	0.0196667	0.0405338	0.627541	0.33574	0.0495556	1.24398e-11	0.0585772	0.121039	0.628419	0.450936	20
ENSG00000246174	11	KCTD21-AS1	77850817	rs28461	11	77879212	C	T	0.6875	-0.0324264	0.0372803	0.38441	0.390388	0.0481991	5.51919e-16	-0.083062	0.0960446	0.387134	0.88685	13
ENSG00000255545	11	RP11-627G23.1	134306367	rs9783310	11	134339651	G	C	0.116071	-0.0327122	0.0501443	0.514168	-0.348881	0.0632228	3.42329e-08	0.0937632	0.14473	0.517082	0.978971	6
ENSG00000154134	11	ROBO3	124735282	rs7924415	11	124752500	T	G	0.0664683	0.0631604	0.0590049	0.284427	-0.577728	0.0906699	1.86857e-10	-0.109326	0.103564	0.291136	0.966042	5
ENSG00000251226	11	RP11-469N6.1	134605490	rs7120408	11	134644926	G	A	0.24504	0.0585161	0.0405732	0.149236	0.612599	0.0956416	1.50218e-10	0.095521	0.0678895	0.159425	0.310204	11
ENSG00000109956	11	B3GAT1	134248398	rs7945585	11	134272451	A	G	0.047619	-0.120718	0.0646795	0.0619855	-0.820032	0.101531	6.65694e-16	0.147211	0.080953	0.0689908	0.0874171	15
ENSG00000149084	11	HSD17B12	43577986	rs7131110	11	43846850	C	T	0.744048	0.0240377	0.0435174	0.580695	0.428804	0.0479594	3.85767e-19	0.0560575	0.101679	0.581415	0.492397	17
ENSG00000118094	11	TREH	118528026	rs11216943	11	118556398	A	G	0.222222	-0.0615638	0.0396809	0.120788	-0.854246	0.0826719	4.99911e-25	0.072068	0.0469721	0.124962	0.307785	20
ENSG00000272034	11	SNORD14A	17096201	rs2354863	11	17230389	G	T	0.0753968	-0.00159519	0.0536526	0.976281	1.03653	0.176672	4.43804e-09	-0.00153897	0.0517624	0.976281	NA	NA
ENSG00000166391	11	MOGAT2	75428864	rs1219538	11	75432903	A	G	0.114087	0.0231367	0.0444899	0.603034	-0.276632	0.0423866	6.73694e-11	-0.0836371	0.161337	0.604179	0.682205	9
ENSG00000166928	11	MS4A14	60146003	rs3816270	11	60163635	C	T	0.718254	-0.0110491	0.0378621	0.770419	0.731747	0.0755457	3.45287e-22	-0.0150996	0.0517655	0.770522	0.816682	20
ENSG00000137709	11	POU2F3	120107349	rs2465654	11	120099791	T	C	0.128968	-0.0944406	0.055661	0.0897512	1.37626	0.14235	4.11835e-22	-0.0686212	0.0410617	0.094688	0.000157791	5
ENSG00000168065	11	SLC22A11	64323098	rs71579889	11	64469524	A	G	0.511905	0.0414848	0.0337507	0.219014	0.620152	0.0995253	4.63179e-10	0.0668946	0.055472	0.22785	NA	NA
ENSG00000110076	11	NRXN2	64373646	rs7121121	11	64381132	C	T	0.512897	0.0352251	0.0330668	0.286754	0.586492	0.0756482	8.98284e-15	0.0600607	0.0569104	0.291263	0.455659	5
ENSG00000175518	11	UBQLNL	5535623	rs7936093	11	5642026	T	A	0.286706	0.0401489	0.0349582	0.250769	0.475237	0.062547	3.00553e-14	0.0844818	0.0743951	0.256131	NA	NA
ENSG00000005801	11	ZNF195	3360491	rs10766972	11	3398429	G	A	0.580357	0.0236317	0.0329186	0.472829	0.41283	0.0559687	1.63004e-13	0.0572432	0.0801156	0.474914	0.918748	8
ENSG00000254399	11	GLYATL1P4	58810210	rs36023624	11	58830430	T	C	0.171627	-0.0171807	0.049121	0.726517	0.667809	0.107522	5.26765e-10	-0.025727	0.073672	0.726932	0.430851	11
ENSG00000177106	11	EPS8L2	694438	rs11246280	11	707424	T	C	0.531746	-0.0195427	0.0341306	0.566925	0.448531	0.0575669	6.62304e-15	-0.0435705	0.0762994	0.567968	0.967	13
ENSG00000255284	11	AP006621.5	777578	rs4963156	11	780827	T	C	0.27877	0.00119326	0.0354135	0.973121	0.388696	0.0369024	6.08076e-26	0.00306991	0.0911089	0.973121	0.818958	20
ENSG00000255142	11	AP006621.6	781645	rs4963156	11	780827	T	C	0.27877	0.00119326	0.0354135	0.973121	0.475611	0.0481374	5.06883e-23	0.0025089	0.0744594	0.973121	0.606478	20
ENSG00000177697	11	CD151	832843	rs28681202	11	834098	T	C	0.881944	0.0602981	0.0806278	0.454546	0.617485	0.0545294	9.9929e-30	0.0976511	0.130859	0.455527	0.665977	8
ENSG00000197580	11	BCO2	112046190	rs11214138	11	112084061	C	T	0.127976	-0.0140281	0.0498604	0.778443	-0.753885	0.0680193	1.51022e-28	0.0186077	0.0661592	0.778513	0.859758	19
ENSG00000214264	11	RP11-356J5.5	112051496	rs11214138	11	112084061	C	T	0.127976	-0.0140281	0.0498604	0.778443	-0.438653	0.0632195	3.96077e-12	0.0319799	0.11376	0.778621	0.873908	12
ENSG00000150787	11	PTS	112097088	rs11214138	11	112084061	C	T	0.127976	-0.0140281	0.0498604	0.778443	-0.543597	0.0716223	3.20454e-14	0.0258061	0.0917861	0.778592	0.79672	13
ENSG00000214026	11	MRPL23	1968508	rs1104890	11	1962700	T	C	0.143849	0.0785321	0.0469845	0.0946324	-1.04651	0.0879076	1.1192e-32	-0.0750419	0.0453367	0.0978815	0.707751	7
ENSG00000226416	11	MRPL23-AS1	2004467	rs1104890	11	1962700	T	C	0.143849	0.0785321	0.0469845	0.0946324	-0.484658	0.0792292	9.5256e-10	-0.162036	0.100497	0.106887	NA	NA
ENSG00000020922	11	MRE11A	94152895	rs680695	11	94212154	G	A	0.385913	-0.0753277	0.0333693	0.0239834	0.747649	0.0677479	2.569e-28	-0.100753	0.0455565	0.0269943	0.645364	20
ENSG00000149179	11	C11orf49	46958240	rs10838652	11	47077837	T	C	0.330357	0.00259776	0.0352559	0.941263	0.49542	0.0807479	8.49499e-10	0.00524355	0.0711688	0.941267	0.66685	6
ENSG00000254827	11	SLC22A18AS	2909010	rs413781	11	2925621	T	G	0.758929	0.0404366	0.0376013	0.282193	-0.637387	0.0713021	3.91827e-19	-0.0634412	0.0594182	0.285653	0.209243	4
ENSG00000205106	11	CTD-2210P24.4	45792983	rs2666891	11	45793218	C	G	0.651786	-0.0299566	0.040409	0.45849	0.75743	0.0810303	8.97522e-21	-0.0395503	0.0535177	0.459898	0.864581	15
ENSG00000181830	11	SLC35C1	45825623	rs6485641	11	45813074	C	G	0.668651	-0.0481819	0.0432832	0.265632	0.247287	0.0369466	2.18509e-11	-0.194842	0.177437	0.272164	0.592491	9
ENSG00000149091	11	DGKZ	46354455	rs78047662	11	46387383	G	A	0.0843254	0.0498809	0.0724551	0.491176	1.24154	0.198888	4.30853e-10	0.0401766	0.0587129	0.493792	NA	NA
ENSG00000166037	11	CEP57	95523129	rs2950521	11	95536870	A	G	0.252976	-0.0351043	0.0352704	0.319593	0.339411	0.0600519	1.58631e-08	-0.103427	0.105515	0.326983	0.929189	8
ENSG00000087365	11	SF3B2	65818200	rs947847	11	65793942	G	A	0.385913	-0.00639364	0.0337972	0.849954	-0.47991	0.0585891	2.58818e-16	0.0133226	0.0704428	0.849994	0.717742	13
ENSG00000255320	11	RP11-755F10.1	66012311	rs2155198	11	66014300	T	C	0.28869	-0.0102622	0.0386276	0.790495	0.755676	0.107013	1.64652e-12	-0.0135802	0.0511528	0.790638	0.696197	9
ENSG00000124915	11	RP11-467L20.10	61513965	rs198460	11	61524974	A	G	0.40873	0.061295	0.0332248	0.0650579	0.864237	0.0822819	8.33547e-26	0.0709238	0.0390326	0.0692108	0.315248	20
ENSG00000221968	11	FADS3	61640991	rs174560	11	61581764	C	T	0.546627	-0.0755495	0.0339891	0.0262319	-0.418538	0.0750101	2.40861e-08	0.180508	0.0874156	0.0389284	NA	NA
ENSG00000124920	11	MYRF	61520114	rs198465	11	61521318	A	G	0.384921	0.0571073	0.0331462	0.0849083	-0.855521	0.062704	2.1981e-42	-0.0667515	0.0390516	0.0873922	0.303782	20
ENSG00000075239	11	ACAT1	107992243	rs10890813	11	107987784	A	G	0.339286	0.0419845	0.034819	0.227898	0.277067	0.0487079	1.28283e-08	0.151532	0.128462	0.238166	0.551337	8
ENSG00000255274	11	TMPRSS4-AS1	117886487	rs948460	11	117960018	T	A	0.0456349	0.0279049	0.0695269	0.688159	0.544017	0.086452	3.11982e-10	0.0512942	0.128062	0.688759	0.987215	11
ENSG00000160588	11	MPZL3	118097409	rs11607355	11	118093547	T	C	0.561508	0.0243586	0.0342312	0.476718	0.365726	0.0532222	6.34493e-12	0.0666034	0.0940984	0.479066	0.983344	12
ENSG00000149573	11	MPZL2	118124118	rs1715456	11	118123517	G	A	0.559524	0.0256907	0.0340454	0.450489	0.345731	0.0591795	5.15546e-09	0.0743084	0.0992917	0.454229	0.766595	6
ENSG00000110274	11	CEP164	117185273	rs516712	11	117192376	G	A	0.690476	0.0237492	0.0367749	0.51841	0.344576	0.0451329	2.26359e-14	0.068923	0.107106	0.519899	0.176866	7
ENSG00000109991	11	P2RX3	57105848	rs10792093	11	57153948	T	G	0.014881	0.0314289	0.367712	0.931886	0.559944	0.0865816	9.98078e-11	0.0561287	0.656752	0.931893	0.987142	6
ENSG00000186652	11	PRG2	57154267	rs1049272	11	57174630	C	A	0.0486111	0.123887	0.0890626	0.164221	-0.568115	0.0867941	5.92765e-11	-0.218067	0.160269	0.173632	0.289005	4
ENSG00000250508	11	RP11-757G1.6	68638132	rs664229	11	68624483	G	C	0.202381	-0.0534997	0.0400829	0.181966	-0.750914	0.0908023	1.34219e-16	0.0712461	0.0540696	0.187613	0.0454769	20
ENSG00000197345	11	MRPL21	68658744	rs564849	11	68621440	T	C	0.212302	-0.0249525	0.0373497	0.504084	-0.260497	0.0437523	2.61828e-09	0.095788	0.144278	0.506747	0.214206	13
ENSG00000261625	11	RP11-554A11.4	68768233	rs11544722	11	68773403	A	G	0.227183	0.00831916	0.0392935	0.832327	-0.439999	0.0775219	1.3804e-08	-0.0189072	0.0893657	0.832441	0.455865	9
ENSG00000132740	11	IGHMBP2	68671310	rs516425	11	68715675	A	G	0.213294	-0.046688	0.0393167	0.235036	0.993774	0.0702921	2.22166e-45	-0.0469805	0.0397023	0.236683	0.0623889	20
ENSG00000158483	11	FAM86C1	71498556	rs10898583	11	71495700	G	A	0.334325	0.0243792	0.0353488	0.490397	-0.40744	0.05652	5.64579e-13	-0.0598351	0.0871544	0.492372	0.981486	7
ENSG00000149292	11	TTC12	113185251	rs2236709	11	113186776	A	G	0.473214	-0.0326125	0.0331184	0.32476	-0.802537	0.0819679	1.23237e-22	0.0406368	0.0414753	0.327194	0.0884691	9
ENSG00000137760	11	ALKBH8	107373452	rs645056	11	107420530	G	A	0.662698	0.0228987	0.0352894	0.516413	0.485032	0.0847871	1.06158e-08	0.0472107	0.0732234	0.51909	0.686137	4
ENSG00000182919	11	C11orf54	93474757	rs602242	11	93490219	C	G	0.616071	0.00654748	0.0376318	0.861875	-0.260873	0.0399615	6.66066e-11	-0.0250983	0.144305	0.861923	0.162029	7
ENSG00000149196	11	C11orf73	86013253	rs12292865	11	86039825	T	G	0.111111	-0.0424562	0.0455343	0.351129	0.502017	0.0681335	1.73024e-13	-0.0845712	0.0914261	0.354954	0.991158	13
ENSG00000156603	11	MED19	57471186	rs682258	11	57637197	T	G	0.89881	0.050356	0.0548194	0.358316	-0.3999	0.0655741	1.07108e-09	-0.125921	0.138629	0.363702	0.493701	17
ENSG00000175581	11	MRPL48	73498361	rs9666165	11	73488246	T	C	0.0882937	0.00376585	0.0446856	0.932838	0.512742	0.0719923	1.06238e-12	0.00734453	0.0871564	0.932843	0.34059	9
ENSG00000175575	11	PAAF1	73587744	rs7942963	11	73615599	A	G	0.107143	-0.027222	0.0498255	0.584828	-0.734202	0.133991	4.26511e-08	0.037077	0.0682	0.586682	NA	NA
ENSG00000175634	11	RPS6KB2	67195931	rs2302264	11	67207426	A	G	0.324405	0.0537926	0.0355184	0.129899	-0.342866	0.0443905	1.12854e-14	-0.156891	0.105565	0.137227	0.340024	20
ENSG00000110074	11	FOXRED1	126138950	rs693789	11	126068642	A	G	0.771825	0.00955355	0.040998	0.815742	0.649778	0.0588298	2.31656e-28	0.0147028	0.0631094	0.815782	0.381718	13
ENSG00000110080	11	ST3GAL4	126225535	rs60843925	11	126238832	C	T	0.340278	-0.032886	0.0356154	0.355818	0.71291	0.0933067	2.16374e-14	-0.0461292	0.0503213	0.359303	0.746022	10
ENSG00000231487	11	AP006285.7	1683814	rs34011530	11	1689461	G	C	0.203373	-0.0590336	0.0441821	0.181503	-0.467377	0.0746544	3.83651e-10	0.126308	0.096661	0.19131	0.606706	11
ENSG00000205865	11	FAM99B	1704499	rs34011530	11	1689461	G	C	0.203373	-0.0590336	0.0441821	0.181503	-0.410728	0.0694855	3.40054e-09	0.143729	0.110284	0.192485	0.284261	8
ENSG00000117984	11	CTSD	1773982	rs72850963	11	1787447	T	C	0.0367063	-0.246057	0.143622	0.0866702	-0.482265	0.0775089	4.90681e-10	0.510211	0.30889	0.0985844	0.803855	3
ENSG00000172247	11	C1QTNF4	47611216	rs11605348	11	47606483	A	G	0.263889	0.0268035	0.0376115	0.476068	-0.827889	0.0795834	2.40795e-25	-0.0323757	0.0455371	0.4771	0.282893	20
ENSG00000134809	11	TIMM10	57295936	rs2729371	11	57321322	C	T	0.935516	0.116762	0.0609558	0.0554255	-0.685676	0.0676018	3.56506e-24	-0.170287	0.0904703	0.0598025	0.119035	20
ENSG00000168056	11	LTBP3	65306276	rs4099470	11	65319986	T	C	0.094246	-0.134304	0.0536185	0.0122518	1.06414	0.156396	1.01641e-11	-0.126209	0.0536924	0.0187436	NA	NA
ENSG00000131626	11	PPFIA1	70116806	rs113180277	11	70141690	C	T	0.145833	-0.0646095	0.0404341	0.110067	-0.390991	0.0539069	4.07419e-13	0.165245	0.105894	0.118647	0.587577	7
ENSG00000120451	11	SNX19	130745331	rs73028875	11	130780595	T	C	0.152778	-0.0416377	0.0418432	0.319693	0.842497	0.0609488	1.85096e-43	-0.0494218	0.0497942	0.320944	0.980861	20
ENSG00000172543	11	CTSW	65647280	rs588114	11	65662752	A	G	0.392857	-0.0194803	0.0342417	0.56942	-0.693924	0.0640413	2.33516e-27	0.0280727	0.049413	0.569951	0.636512	10
ENSG00000110713	11	NUP98	3692313	rs10834966	11	3749585	C	A	0.110119	-0.0195891	0.0599538	0.743868	0.295043	0.0505343	5.26825e-09	-0.0663941	0.203522	0.744253	0.981978	5
ENSG00000254682	11	RP11-660L16.2	71159720	rs11233747	11	71171642	A	G	0.37996	-0.00414495	0.0354183	0.906837	0.862874	0.0837272	6.63494e-25	-0.00480366	0.0410495	0.906844	0.907482	20
ENSG00000137509	11	PRCP	82534544	rs76004525	11	82582134	G	A	0.0188492	-0.157888	0.140889	0.262435	-0.665348	0.11649	1.11889e-08	0.237301	0.21579	0.271468	NA	NA
ENSG00000185627	11	PSMD13	236546	rs3825075	11	217140	C	T	0.388889	-0.037542	0.032956	0.254638	-0.253117	0.0455417	2.73022e-08	0.148319	0.132907	0.264441	0.0371542	3
ENSG00000255026	11	RP11-326C3.2	287305	rs3809109	11	290233	G	A	0.319444	-0.0319389	0.0374218	0.393392	0.524532	0.0890117	3.79602e-09	-0.0608903	0.0720876	0.398295	0.929184	4
ENSG00000142102	11	ATHL1	289135	rs3809109	11	290233	G	A	0.319444	-0.0319389	0.0374218	0.393392	0.500786	0.0837095	2.1984e-09	-0.0637775	0.0754828	0.398151	0.931818	6
ENSG00000255328	11	RP11-326C3.12	327171	rs6598041	11	324699	T	C	0.564484	0.0347171	0.0374385	0.353766	0.586087	0.0904553	9.21507e-11	0.0592354	0.0645296	0.358642	NA	NA
ENSG00000270972	11	RP11-326C3.15	333192	rs6598041	11	324699	T	C	0.564484	0.0347171	0.0374385	0.353766	0.560625	0.0899721	4.63173e-10	0.0619257	0.0675154	0.359033	NA	NA
ENSG00000204529	11	GUCY2EP	76405087	rs876361	11	76479205	G	A	0.64881	-0.0239821	0.0332865	0.471232	0.529788	0.0638621	1.07844e-16	-0.0452674	0.0630664	0.472897	0.990594	14
ENSG00000149231	11	CCDC82	96085933	rs12273522	11	96119605	A	G	0.310516	0.0332404	0.0342989	0.332476	0.585685	0.0836025	2.45947e-12	0.0567547	0.0591197	0.337057	0.547052	3
ENSG00000149418	11	ST14	130029457	rs28365809	11	130029661	C	T	0.371032	-0.0227076	0.0381511	0.551709	-0.702196	0.108721	1.056e-10	0.032338	0.0545613	0.553388	0.601815	16
ENSG00000254860	11	TMEM9B-AS1	8986222	rs2248245	11	8988350	A	G	0.449405	0.0488232	0.0331607	0.140935	0.818167	0.0845602	3.8301e-22	0.0596739	0.040997	0.145513	0.390108	10
ENSG00000165916	11	PSMC3	47440320	rs7107356	11	47676170	G	A	0.429563	0.0390457	0.0372273	0.29425	-0.242388	0.0342376	1.44597e-12	-0.161088	0.155262	0.299493	0.107371	18
ENSG00000214530	11	STARD10	72465774	rs519790	11	72504141	G	C	0.302579	0.0436686	0.0364626	0.231062	0.247433	0.0380226	7.64005e-11	0.176487	0.149838	0.238858	0.929037	7
ENSG00000256269	11	HMBS	118955576	rs1799993	11	118958127	A	C	0.217262	0.0375722	0.0465268	0.419355	0.401851	0.0525019	1.94779e-14	0.0934978	0.116424	0.421928	0.288069	7
ENSG00000172273	11	HINFP	118992297	rs673454	11	118992919	C	A	0.281746	-0.0282968	0.0363813	0.436696	0.235279	0.0409885	9.46093e-09	-0.120269	0.156044	0.44086	0.826877	8
ENSG00000167797	11	CDK2AP2	67273968	rs638140	11	67333858	C	G	0.667659	-0.0369236	0.0347093	0.287421	-0.287679	0.0437923	5.05976e-11	0.12835	0.122225	0.293665	0.339094	13
ENSG00000167799	11	NUDT8	67395409	rs2187002	11	67389532	T	C	0.800595	0.000190345	0.0440225	0.99655	-0.681635	0.057904	5.45446e-32	-0.000279248	0.0645837	0.99655	0.349842	20
ENSG00000110203	11	FOLR3	71825915	rs7939902	11	71870233	T	C	0.0188492	-0.00144623	0.193481	0.994036	0.943684	0.137114	5.88203e-12	-0.00153254	0.205027	0.994036	0.992779	3
ENSG00000184999	11	SLC22A10	62905339	rs1723199	11	63039983	A	C	0.473214	-0.0524107	0.0336687	0.119551	-0.597142	0.0535866	7.70311e-29	0.0877692	0.0569305	0.123149	0.345701	13
ENSG00000110171	11	TRIM3	6469843	rs2723663	11	6483510	A	C	0.149802	0.0266135	0.0494464	0.590419	0.391106	0.0663871	3.83184e-09	0.0680468	0.126954	0.591961	0.13623	9
ENSG00000070081	11	NUCB2	17229700	rs214099	11	17291210	C	T	0.821429	0.0167746	0.0416721	0.687288	-0.26721	0.0339145	3.30175e-15	-0.0627768	0.156156	0.687674	0.83732	13
ENSG00000183801	11	OLFML1	7506619	rs7112389	11	7507475	C	T	0.481151	-0.0388521	0.0354469	0.27305	0.288716	0.0508191	1.33718e-08	-0.134569	0.125038	0.281829	NA	NA
ENSG00000166394	11	CYB5R2	7686331	rs117283049	11	7690627	G	T	0.0545635	-0.0535443	0.0702752	0.446106	1.15318	0.206314	2.27796e-08	-0.0464319	0.0615039	0.450284	NA	NA
ENSG00000236267	11	AP006216.5	116683920	rs10892035	11	116694938	G	A	0.582341	-0.00226389	0.0338675	0.946705	0.604957	0.0865973	2.83112e-12	-0.00374223	0.0559859	0.946707	0.778849	12
ENSG00000171714	11	ANO5	22214722	rs11026488	11	22297770	C	G	0.411706	-0.0323742	0.0334197	0.332687	0.594329	0.0730199	3.9767e-16	-0.0544718	0.0566278	0.336086	0.658462	12
ENSG00000187486	11	KCNJ11	17407406	rs739688	11	17427557	C	T	0.664683	-0.0203624	0.0342101	0.551699	0.289235	0.0482293	2.00901e-09	-0.0704009	0.118859	0.553646	0.334396	6
ENSG00000172890	11	NADSYN1	71164155	rs4944062	11	71187294	T	G	0.37996	-0.00570584	0.0354912	0.872276	0.268289	0.0452055	2.9406e-09	-0.0212675	0.132336	0.872323	0.681926	10
ENSG00000179119	11	SPTY2D1	18627948	rs10832954	11	18643559	A	G	0.491071	-0.0152628	0.0330756	0.644473	-0.356383	0.0614682	6.71742e-09	0.042827	0.0931026	0.645518	NA	NA
ENSG00000110455	11	ACCS	44087475	rs2074038	11	44087989	T	G	0.263889	0.0442699	0.0415963	0.287204	0.761263	0.0955826	1.65962e-15	0.0581532	0.0551269	0.291472	0.897141	15
ENSG00000149089	11	APIP	34874641	rs12275911	11	34966492	C	T	0.0644841	0.0253419	0.0602235	0.673902	-1.1056	0.0981534	1.9757e-29	-0.0229214	0.0545093	0.674117	0.434003	20
ENSG00000177595	11	PIDD	799179	rs11246316	11	805712	G	A	0.274802	0.0147595	0.0344076	0.667953	0.301645	0.0517779	5.68554e-09	0.04893	0.114375	0.668795	0.602447	7
ENSG00000166436	11	TRIM66	8633584	rs2073684	11	8704965	T	C	0.1875	0.032557	0.0423245	0.441761	0.438537	0.047223	1.59424e-20	0.07424	0.0968435	0.443321	0.808446	20
ENSG00000177042	11	TMEM80	695428	rs12277188	11	688091	T	C	0.569444	0.0184464	0.0337145	0.584285	-0.327887	0.0470918	3.33757e-12	-0.0562584	0.103141	0.585441	0.455546	16
ENSG00000214872	11	SMTNL1	57308979	rs2848638	11	57311754	T	G	0.751984	0.0913443	0.034647	0.00837838	0.66452	0.0747824	6.33179e-19	0.137459	0.0543848	0.0114868	0.229171	18
ENSG00000170322	11	NFRKB	129733531	rs56216616	11	129768505	T	C	0.0952381	0.0661496	0.0475621	0.164285	-0.522602	0.0636003	2.08711e-16	-0.126577	0.0923046	0.170281	0.37865	15
ENSG00000166435	11	XRRA1	74518784	rs10793108	11	74695212	G	A	0.50496	0.0201702	0.0335944	0.548238	1.09441	0.0659562	7.83509e-62	0.0184302	0.0307164	0.548499	0.635081	17
ENSG00000133816	11	MICAL2	12115543	rs11022130	11	12071547	G	A	0.125	0.0178553	0.0467411	0.702459	-0.523439	0.0686729	2.49382e-14	-0.0341115	0.0894082	0.702813	0.641915	5
ENSG00000110693	11	SOX6	15987995	rs2030291	11	16251251	T	A	0.500992	0.0170768	0.0335194	0.610429	-0.736537	0.0694393	2.76739e-26	-0.0231853	0.0455619	0.610841	0.279679	7
ENSG00000228291	10	RP11-445P17.6	5249132	rs1413624	10	5250363	T	A	0.987103	0.269289	0.233423	0.248642	-0.702264	0.0899267	5.75113e-15	-0.383458	0.335994	0.253759	0.542561	3
ENSG00000185736	10	ADARB2	1228073	rs3793739	10	1282530	A	C	0.377976	-0.008301	0.0358376	0.816827	0.659297	0.088717	1.07403e-13	-0.0125907	0.0543837	0.816914	0.887005	9
ENSG00000165568	10	AKR1E2	4828821	rs2961565	10	4868120	G	T	0.979167	-0.211652	0.209243	0.311771	-0.765399	0.11815	9.2837e-11	0.276525	0.27669	0.317599	0.262593	5
ENSG00000134463	10	ECHDC3	11784365	rs3829154	10	11782753	G	A	0.49504	0.0573198	0.0336861	0.0888321	0.371384	0.0669768	2.9401e-08	0.154341	0.0948789	0.103798	0.152109	6
ENSG00000225418	10	AKR1C5P	5164279	rs1781927	10	5191087	T	C	0.136905	-0.0515108	0.0527153	0.328494	0.396533	0.0549727	5.46249e-13	-0.129903	0.134155	0.332891	0.638746	3
ENSG00000165985	10	C1QL3	16555742	rs1055340	10	16555528	T	A	0.513889	0.0323246	0.0334277	0.333543	1.0073	0.0798747	1.83657e-36	0.0320903	0.0332829	0.334961	0.136245	10
ENSG00000216937	10	CCDC7	32735068	rs11009127	10	33179058	A	G	0.3125	0.0451025	0.0358541	0.208411	-0.60813	0.0977072	4.84632e-10	-0.0741659	0.0601501	0.217571	0.356383	5
ENSG00000271335	10	RP11-324I22.4	35603480	rs1011253	10	35634767	G	A	0.361111	0.0302602	0.0349226	0.386219	0.538115	0.059859	2.47875e-19	0.0562337	0.0651988	0.388415	0.777571	14
ENSG00000122873	10	CISD1	60028818	rs11006097	10	60014352	C	T	0.0962302	0.015024	0.0577394	0.794707	0.385139	0.070009	3.77044e-08	0.0390093	0.150086	0.794931	0.421793	3
ENSG00000251079	10	BMS1P2	47228366	rs117579758	10	48311583	A	T	0.443452	-0.0258861	0.0348737	0.457917	-0.87519	0.104866	7.07352e-17	0.0295777	0.0400043	0.459687	NA	NA
ENSG00000233590	10	RP11-153K11.3	69993008	rs2305083	10	70044937	A	C	0.294643	-0.0171926	0.0354761	0.627943	-0.577993	0.0586078	6.0794e-23	0.0297453	0.0614521	0.628357	0.777356	17
ENSG00000148484	10	RSU1	16632610	rs2248852	10	16859400	C	G	0.293651	0.0315823	0.035285	0.370752	0.484817	0.0739249	5.44482e-11	0.0651427	0.0734547	0.375164	0.578612	13
ENSG00000179774	10	ATOH7	69990386	rs2305083	10	70044937	A	C	0.294643	-0.0171926	0.0354761	0.627943	-0.569722	0.0605908	5.31416e-21	0.0301772	0.0623518	0.628398	0.705164	16
ENSG00000166321	10	NUDT13	74870217	rs12571885	10	74913459	C	G	0.314484	0.0255025	0.0373545	0.494787	-0.8715	0.121801	8.36207e-13	-0.0292628	0.043057	0.49674	0.104453	4
ENSG00000148459	10	PDSS1	26986588	rs2477299	10	27002797	C	T	0.399802	-0.0122796	0.0336379	0.715071	-0.276501	0.0473685	5.30754e-09	0.0444107	0.121893	0.715604	0.254419	7
ENSG00000226659	10	RP11-137H2.4	82289353	rs11185932	10	82295398	A	G	0.547619	-0.0136174	0.0356005	0.702086	-0.631747	0.0975812	9.54013e-11	0.0215551	0.0564507	0.70258	0.988046	9
ENSG00000165678	10	GHITM	85899196	rs2306321	10	85910311	G	C	0.248016	-0.0299036	0.040342	0.458541	0.385495	0.0680915	1.50118e-08	-0.077572	0.105543	0.462352	NA	NA
ENSG00000224714	10	RP11-179K3.2	66660894	rs10761875	10	66690471	T	G	0.537698	-0.0249689	0.0330019	0.449295	-0.35027	0.056681	6.42341e-10	0.0712847	0.094922	0.452663	0.515953	11
ENSG00000151208	10	DLG5	79550549	rs11002289	10	79532580	A	G	0.173611	-0.058778	0.038732	0.129126	0.828723	0.073318	1.26612e-29	-0.070926	0.0471563	0.132566	0.908504	16
ENSG00000228701	10	TNKS2-AS1	93542596	rs2487514	10	93633062	G	T	0.906746	0.177721	0.0743858	0.0168861	-0.874594	0.0760967	1.42736e-30	-0.203204	0.0868701	0.0193265	0.0140498	20
ENSG00000232229	10	LINC00865	91589267	rs3802651	10	91599043	T	C	0.0972222	-0.106523	0.0800967	0.18354	0.696073	0.104599	2.83854e-11	-0.153034	0.117345	0.192185	0.143111	8
ENSG00000166275	10	C10orf32	104613980	rs9527	10	104623578	T	C	0.179563	-0.0677095	0.0635574	0.286727	-0.674252	0.0723049	1.10855e-20	0.100422	0.0948767	0.289853	0.775809	20
ENSG00000133665	10	DYDC2	82104501	rs7088374	10	82161088	C	T	0.810516	0.0110901	0.0402281	0.782793	0.552717	0.0754305	2.34478e-13	0.0200647	0.072834	0.782943	0.912024	20
ENSG00000231345	10	RP11-564C4.6	52415727	rs4935734	10	52358285	A	G	0.324405	-0.0177116	0.0346802	0.609554	-1.10446	0.0779232	1.33293e-45	0.0160364	0.0314205	0.609785	0.93798	15
ENSG00000148468	10	FAM171A1	15253642	rs10796282	10	15380825	T	C	0.652778	0.00269955	0.0358629	0.939997	0.514995	0.0877899	4.45836e-09	0.0052419	0.0696431	0.940002	0.255586	8
ENSG00000171160	10	MORN4	99374310	rs11189306	10	99404086	T	C	0.113095	-0.0727581	0.059386	0.220511	-0.584371	0.0676658	5.81459e-18	0.124507	0.102641	0.22512	0.414796	7
ENSG00000196072	10	BLOC1S2	102033713	rs12765052	10	102048979	T	G	0.0605159	0.00383912	0.063974	0.952147	-0.557825	0.0982336	1.35835e-08	-0.0068823	0.114691	0.95215	NA	NA
ENSG00000108187	10	PBLD	70042417	rs2305083	10	70044937	A	C	0.294643	-0.0171926	0.0354761	0.627943	0.34108	0.0424144	8.86626e-16	-0.0504064	0.1042	0.628565	0.562655	16
ENSG00000204172	10	AGAP10	47191844	rs117579758	10	48311583	A	T	0.443452	-0.0258861	0.0348737	0.457917	-0.89802	0.0889937	6.06546e-24	0.0288257	0.0389389	0.459129	NA	NA
ENSG00000138346	10	DNA2	70173821	rs61856472	10	70252297	A	G	0.126984	-0.0449468	0.0509813	0.377976	-0.969422	0.0964228	8.83352e-24	0.0463645	0.0527912	0.379801	0.78786	20
ENSG00000171811	10	TTC40	134621896	rs7083897	10	134760584	T	C	0.343254	0.0125171	0.0342977	0.715147	-0.540824	0.0983749	3.85041e-08	-0.0231445	0.0635571	0.715744	0.251667	10
ENSG00000156042	10	TTC18	75013517	rs78238376	10	75383009	C	T	0.137897	-0.00478181	0.0606196	0.937126	-0.736395	0.106455	4.59986e-12	0.00649354	0.0823248	0.93713	0.606846	10
ENSG00000151553	10	FAM160B1	116581503	rs7923693	10	116619566	G	A	0.253968	0.0111432	0.0376357	0.767169	-0.363628	0.0568139	1.55038e-10	-0.0306445	0.103611	0.76741	0.647982	7
ENSG00000170430	10	MGMT	131265448	rs1008982	10	131445731	C	T	0.0386905	0.0366469	0.06439	0.56926	-0.498383	0.045537	7.05581e-28	-0.0735316	0.129372	0.569783	0.637611	20
ENSG00000156398	10	SFXN2	104474295	rs2902548	10	104487382	T	C	0.613095	-0.00647638	0.0331721	0.845208	-0.422354	0.0630433	2.09237e-11	0.015334	0.0785743	0.845273	0.41781	3
ENSG00000182022	10	CHST15	125767184	rs4636595	10	125823222	G	A	0.404762	-0.0388484	0.0348538	0.265017	-0.698175	0.0852265	2.56929e-16	0.0556428	0.0503813	0.269405	0.561906	15
ENSG00000203772	10	SPRN	135234170	rs73391356	10	135254576	A	G	0.0367063	0.0764873	0.0724567	0.291139	1.05087	0.114643	4.88977e-20	0.0727847	0.069405	0.294318	0.518483	6
ENSG00000165650	10	PDZD8	119040000	rs363278	10	119035068	G	A	0.558532	-0.00209854	0.0339547	0.950719	0.324251	0.0584344	2.87351e-08	-0.00647196	0.104724	0.950722	0.845507	3
ENSG00000203791	10	METTL10	126436718	rs11245344	10	126418782	T	C	0.526786	0.0533672	0.033866	0.115064	-0.485593	0.051903	8.29879e-21	-0.109901	0.0707239	0.120197	0.596613	20
ENSG00000183605	10	SFXN4	120900279	rs10749291	10	120920588	C	T	0.71627	0.0552577	0.0347792	0.112103	0.588815	0.0593744	3.51204e-23	0.0938456	0.0598197	0.116693	0.371683	16
ENSG00000188690	10	UROS	127477146	rs10751532	10	127474707	T	C	0.309524	-0.00892316	0.0345652	0.796288	-0.604592	0.0571263	3.55735e-26	0.014759	0.0571881	0.796347	0.504173	20
ENSG00000119946	10	CNNM1	101088856	rs7909305	10	101074991	G	A	0.875	0.0247377	0.0526694	0.638584	-1.22467	0.159962	1.91798e-14	-0.0201995	0.0430879	0.639214	0.591503	4
ENSG00000151640	10	DPYSL4	134000404	rs2637625	10	134005372	T	C	0.0228175	-0.103718	0.119933	0.387151	0.994366	0.141407	2.03671e-12	-0.104306	0.121521	0.390709	0.704809	10
ENSG00000095485	10	CWF19L1	101992055	rs35614792	10	101934235	T	C	0.0664683	-0.0390723	0.0817579	0.632719	0.778876	0.0792024	8.03666e-23	-0.050165	0.105093	0.633121	0.354197	20
ENSG00000121898	10	CPXM2	125465723	rs4329614	10	125673547	G	T	0.242063	-0.0277134	0.0353003	0.432409	-0.596004	0.0753995	2.68769e-15	0.0464987	0.0595197	0.434666	0.546346	7
ENSG00000224597	10	PTCHD3P1	29698331	rs11007607	10	29759225	G	A	0.239087	-0.0492108	0.0420599	0.241994	0.54324	0.0735739	1.54065e-13	-0.0905876	0.0783902	0.247845	0.0770293	12
ENSG00000225527	10	RP11-383B4.4	18820778	rs10741099	10	18820341	T	C	0.962302	-0.0447668	0.107458	0.676971	-0.419832	0.0689248	1.12093e-09	0.10663	0.256553	0.677683	0.851902	13
ENSG00000240291	10	RP11-499P20.2	18802044	rs4747350	10	18819869	G	C	0.708333	-0.0314982	0.0350536	0.36888	0.508725	0.0482419	5.34117e-26	-0.061916	0.0691545	0.370612	0.687087	20
ENSG00000138111	10	TMEM180	104221149	rs1536308	10	104288777	G	T	0.256944	-0.0417165	0.0359543	0.245942	0.542547	0.0659668	1.95925e-16	-0.0768901	0.0669257	0.250602	0.213813	12
ENSG00000165806	10	CASP7	115438942	rs7918733	10	115439394	T	C	0.361111	-0.0214211	0.0361274	0.553225	0.648597	0.0641869	5.2594e-24	-0.0330268	0.0557967	0.553908	0.285259	20
ENSG00000120539	10	MASTL	27443753	rs7086553	10	27480049	C	T	0.456349	0.0237336	0.0335156	0.478861	0.804288	0.0742479	2.41568e-27	0.0295088	0.0417601	0.479798	0.440885	20
ENSG00000108231	10	LGI1	95517566	rs10882332	10	95535240	A	C	0.463294	-0.0327678	0.0332849	0.324888	-0.608337	0.109739	2.9646e-08	0.0538646	0.0555707	0.332396	NA	NA
ENSG00000156113	10	KCNMA1	78629359	rs561861	10	79062174	C	G	0.142857	-0.0478469	0.0480787	0.319649	-0.331811	0.0567329	4.95584e-09	0.144199	0.14698	0.326555	0.72789	4
ENSG00000165471	10	MBL2	54525140	rs2165811	10	54535020	C	T	0.822421	0.0095268	0.0533158	0.858184	0.7246	0.0846528	1.13194e-17	0.0131477	0.0735957	0.858215	0.257593	18
ENSG00000226964	10	RHEBP2	47396223	rs117579758	10	48311583	A	T	0.443452	-0.0258861	0.0348737	0.457917	-0.623085	0.08687	7.35775e-13	0.0415451	0.0562683	0.460309	NA	NA
ENSG00000204147	10	ASAH2B	52499078	rs4445583	10	52503009	A	G	0.96627	-0.129502	0.206086	0.52975	-1.01409	0.0985745	8.01925e-25	0.127703	0.203601	0.530516	0.55402	8
ENSG00000134452	10	FBXO18	5931535	rs680020	10	5973350	T	C	0.662698	-0.0215353	0.0415964	0.604654	-0.251037	0.0452484	2.88996e-08	0.0857854	0.166418	0.606217	0.587582	3
ENSG00000165868	10	HSPA12A	118430703	rs3010476	10	118456150	A	G	0.326389	0.0211207	0.035553	0.552472	-0.336634	0.0606855	2.90304e-08	-0.0627408	0.106217	0.554732	NA	NA
ENSG00000156510	10	HKDC1	70980059	rs35199395	10	70983936	C	G	0.240079	-0.0188437	0.0430198	0.661369	-0.458844	0.0664054	4.85543e-12	0.0410678	0.0939451	0.662005	0.964248	14
ENSG00000226864	10	RP11-500G22.2	123687827	rs10887024	10	123688152	T	A	0.603175	-0.0244797	0.0344271	0.477049	-0.74191	0.0911244	3.89673e-16	0.0329955	0.04658	0.47872	0.947751	4
ENSG00000242600	10	MBL1P	81664654	rs35601120	10	81733290	T	C	0.132937	0.0342833	0.0543825	0.528426	0.600524	0.0995086	1.59064e-09	0.057089	0.0910512	0.53066	0.682334	3
ENSG00000230091	10	TMEM254-AS1	81806616	rs3824727	10	81838656	C	A	0.41369	0.00445547	0.0378495	0.906293	1.00032	0.111863	3.80803e-19	0.00445404	0.0378407	0.906301	0.843153	17
ENSG00000189129	10	PLAC9	81891438	rs139029642	10	81856915	T	A	0.0188492	-0.136279	0.102022	0.181622	-0.491815	0.088004	2.28972e-08	0.277094	0.213283	0.193881	0.625955	3
ENSG00000196793	10	ZNF239	44051792	rs66867577	10	44100524	G	C	0.015873	0.154153	0.145843	0.290524	-0.418745	0.0762634	4.00182e-08	-0.368131	0.35468	0.299306	NA	NA
ENSG00000204152	10	TIMM23B	51371390	rs11599257	10	51040390	G	A	0.0575397	-0.0166499	0.0576392	0.772686	-0.294057	0.047701	7.0667e-10	0.0566213	0.196229	0.772928	0.66392	6
ENSG00000183346	10	C10orf107	63422719	rs12571247	10	63501167	G	C	0.178571	0.0887234	0.0469004	0.0585262	0.892866	0.160142	2.46878e-08	0.0993692	0.0554692	0.073224	0.507678	5
ENSG00000165730	10	STOX1	70587298	rs55746511	10	70603360	A	G	0.0615079	-0.0329378	0.0577434	0.568395	1.00821	0.11937	3.01143e-17	-0.0326696	0.0574037	0.569275	0.405162	20
ENSG00000108179	10	PPIF	81107225	rs11002932	10	81094290	G	T	0.261905	-0.0342024	0.0358316	0.339815	-0.534208	0.0634019	3.58465e-17	0.0640245	0.0675033	0.342893	0.99428	6
ENSG00000165424	10	ZCCHC24	81142081	rs11592083	10	81184520	T	C	0.204365	-0.0407282	0.041184	0.322696	-0.346835	0.0473833	2.48382e-13	0.117428	0.119821	0.327072	0.231027	4
ENSG00000244733	10	RP11-506M13.3	81420647	rs1650228	10	81406064	C	T	0.736111	0.0211921	0.0409239	0.604569	-0.505216	0.0646004	5.25562e-15	-0.0419466	0.0811802	0.605359	0.489871	14
ENSG00000225484	10	RP11-773D16.1	81563813	rs1250991	10	81374651	T	C	0.72123	0.0223037	0.0406442	0.583174	-0.492283	0.0729516	1.4982e-11	-0.0453067	0.0828352	0.584414	0.619744	7
ENSG00000188199	10	NUTM2B	81462983	rs1863889	10	81389600	A	C	0.248016	-0.0644454	0.0382296	0.0918438	-0.708753	0.107349	4.0468e-11	0.0909279	0.0556697	0.102396	0.173646	10
ENSG00000059573	10	ALDH18A1	97365696	rs12357173	10	97444603	T	C	0.031746	-0.0403462	0.0775	0.602648	0.506181	0.0479148	4.36681e-26	-0.0797071	0.153293	0.603088	0.777409	20
ENSG00000119943	10	PYROXD2	100143322	rs11598689	10	100156027	T	G	0.315476	-0.0249098	0.0354142	0.481817	0.797084	0.0802296	2.9306e-23	-0.0312512	0.0445409	0.482911	0.790825	20
ENSG00000107521	10	HPS1	100175955	rs11189592	10	100155642	A	C	0.315476	-0.0248335	0.0353856	0.482805	0.293576	0.0537435	4.69359e-08	-0.0845897	0.121524	0.486381	0.688158	11
ENSG00000152778	10	IFIT5	91174343	rs7090346	10	91193322	C	T	0.234127	0.00915767	0.0373039	0.806078	0.46791	0.0773942	1.4867e-09	0.0195714	0.0797902	0.806235	0.240335	8
ENSG00000119977	10	TCTN3	97423158	rs2861154	10	97623305	A	G	0.031746	-0.0384082	0.0785829	0.625012	0.240562	0.0428932	2.04211e-08	-0.15966	0.327902	0.626319	0.67917	10
ENSG00000204149	10	AGAP6	51748078	rs17719831	10	51048071	C	T	0.0595238	-0.0190955	0.059529	0.74838	-0.367923	0.0462026	1.67574e-15	0.0519008	0.161929	0.748577	0.661898	9
ENSG00000188234	10	AGAP4	46321042	rs2279435	10	45923528	A	C	0.774802	0.00638188	0.0395473	0.871799	0.399753	0.0698835	1.06351e-08	0.0159646	0.0989687	0.87185	0.762085	5
ENSG00000075826	10	SEC31B	102246399	rs2298075	10	102247408	A	C	0.128968	0.000462057	0.0423557	0.991296	-0.340893	0.0588065	6.75672e-09	-0.00135543	0.124249	0.991296	0.623654	6
ENSG00000254635	10	WAC-AS1	28811581	rs1339704	10	28816329	T	C	0.931548	-0.0909611	0.0922367	0.324049	-0.589464	0.0584917	6.9306e-24	0.154312	0.157223	0.326355	0.717271	20
ENSG00000165312	10	OTUD1	23728198	rs7085999	10	23760752	G	C	0.457341	-0.01829	0.0335654	0.585818	-0.654617	0.0701063	9.86437e-21	0.02794	0.0513621	0.586455	0.200884	20
ENSG00000122376	10	FAM35A	88853918	rs3129500	10	88915107	G	A	0.375992	0.0348405	0.0399269	0.382878	-0.49274	0.0706629	3.1002e-12	-0.0707077	0.0816624	0.38657	NA	NA
ENSG00000197177	10	GPR123	134884433	rs10870225	10	134818563	A	G	0.645833	0.0308769	0.0353094	0.381865	-0.478075	0.0784837	1.11932e-09	-0.0645859	0.0746146	0.386713	0.717044	4
ENSG00000119913	10	TECTB	114043493	rs10885321	10	114018415	A	C	0.209325	-0.00393468	0.0359894	0.912942	1.01479	0.16656	1.11062e-09	-0.00387733	0.0354706	0.912956	0.637242	3
ENSG00000108001	10	EBF3	131633547	rs728900	10	131590300	A	T	0.383929	-0.00395545	0.0360161	0.912549	-0.436819	0.0576876	3.67111e-14	0.00905512	0.0824595	0.912558	NA	NA
ENSG00000169826	10	CSGALNACT2	43633934	rs1864399	10	43610455	C	T	0.487103	0.0371933	0.0332952	0.263961	-0.36154	0.0568997	2.09809e-10	-0.102875	0.0935051	0.271243	0.397118	7
ENSG00000150054	10	MPP7	28339922	rs10763658	10	28589839	T	A	0.556548	0.00400383	0.0339288	0.906062	-0.525974	0.0829861	2.32618e-10	-0.00761222	0.0645178	0.906079	0.575993	4
ENSG00000188611	10	ASAH2	51942538	rs13189	10	52516765	T	C	0.877976	-0.0177034	0.0680261	0.794676	0.883407	0.107941	2.74246e-16	-0.0200399	0.0770432	0.794777	0.821821	11
ENSG00000120645	12	IQSEC3	175931	rs11064628	12	240863	A	G	0.100198	0.0142274	0.0557863	0.798697	0.593932	0.0860239	5.04634e-12	0.0239546	0.0939911	0.798831	0.967185	13
ENSG00000255753	12	RP11-22B23.2	9466998	rs1549428	12	9434852	G	A	0.30754	0.0143851	0.0349499	0.680639	-0.960718	0.0841863	3.65053e-30	-0.0149733	0.0364026	0.680835	0.242339	20
ENSG00000111254	12	AKAP3	4724674	rs979877	12	4757896	C	T	0.367063	-0.0345825	0.0335965	0.303316	0.513641	0.0628394	2.98649e-16	-0.0673282	0.0659251	0.307121	0.851462	15
ENSG00000214826	12	DDX12P	9570309	rs6487748	12	9435768	G	A	0.30754	0.0131708	0.0349592	0.706361	-0.697172	0.0705212	4.78802e-23	-0.0188918	0.0501807	0.706564	0.334824	20
ENSG00000010379	12	SLC6A13	329789	rs7961138	12	346707	C	T	0.0436508	0.0559531	0.0700142	0.424194	0.462465	0.0569585	4.68772e-16	0.120989	0.152125	0.426425	0.52732	3
ENSG00000184293	12	CLECL1	9868456	rs10492165	12	9885961	G	A	0.37996	0.0119139	0.0348519	0.73247	-0.518737	0.0845116	8.35355e-10	-0.0229671	0.0672902	0.732867	0.344235	3
ENSG00000111215	12	PRR4	10977559	rs7488102	12	11323994	A	G	0.756944	0.0141138	0.0386301	0.714845	-0.388751	0.058603	3.2751e-11	-0.0363055	0.0995204	0.715257	0.949363	20
ENSG00000212127	12	TAS2R14	11090005	rs10772397	12	11138683	T	C	0.75496	0.0245801	0.0382166	0.520109	-0.477895	0.0595732	1.04058e-15	-0.0514341	0.0802252	0.521444	0.869947	17
ENSG00000260423	12	RP13-735L24.1	9520060	rs12300272	12	9436288	G	C	0.270833	0.0262894	0.0383251	0.492739	-0.828635	0.0735578	1.95173e-29	-0.0317262	0.0463366	0.49354	0.279562	20
ENSG00000111788	12	RP11-22B23.1	9429831	rs6487748	12	9435768	G	A	0.30754	0.0131708	0.0349592	0.706361	-1.08309	0.0692388	3.71846e-55	-0.0121604	0.0322866	0.706442	0.209905	20
ENSG00000060138	12	YBX3	10851683	rs11053915	12	10876805	C	G	0.0962302	0.0106598	0.049513	0.829538	-0.359682	0.0636703	1.61255e-08	-0.0296367	0.137758	0.829661	0.108291	3
ENSG00000247157	12	RP11-434C1.1	11700964	rs3863325	12	11350912	C	A	0.756944	0.0163365	0.0392606	0.677334	-0.828881	0.0649528	2.69743e-37	-0.0197091	0.047391	0.677496	0.972394	16
ENSG00000172322	12	CLEC12A	10103915	rs7313235	12	10132283	T	C	0.463294	0.0231325	0.0329411	0.482531	0.87603	0.077452	1.16275e-29	0.0264061	0.0376751	0.483372	0.983888	20
ENSG00000231887	12	PRH1	11033610	rs67471783	12	11351211	C	A	0.756944	0.0163728	0.0393379	0.677256	-0.660074	0.0750334	1.40441e-18	-0.0248045	0.0596629	0.677597	0.495262	20
ENSG00000179256	12	SMCO3	14957584	rs1861698	12	14993854	G	A	0.0902778	0.0906136	0.0598966	0.130322	-0.309855	0.0562042	3.52725e-08	-0.292439	0.200451	0.144592	0.841855	9
ENSG00000048540	12	LMO3	16701307	rs4149208	12	16517581	T	C	0.244048	-0.0740752	0.0428677	0.0839885	-0.565624	0.102211	3.13224e-08	0.130962	0.0793973	0.0990553	0.303897	10
ENSG00000247934	12	RP11-967K21.1	28316231	rs10843141	12	28400187	T	G	0.0406746	0.0648037	0.0669824	0.333308	-0.591325	0.0841279	2.08197e-12	-0.109591	0.114343	0.337842	0.743132	11
ENSG00000246705	12	H2AFJ	14927270	rs2232037	12	14926835	C	T	0.0238095	0.0466425	0.10802	0.665891	0.61412	0.0797576	1.36245e-14	0.0759501	0.17617	0.666383	0.918895	15
ENSG00000257176	12	RP11-996F15.2	29433351	rs10843391	12	29508642	G	A	0.378968	0.0357475	0.0334401	0.285069	0.886793	0.0751749	4.07412e-32	0.040311	0.0378635	0.28704	0.963835	20
ENSG00000256667	12	KLRAP1	10741077	rs3816567	12	10745033	A	G	0.65377	0.00954056	0.0355031	0.788141	0.616988	0.0774385	1.61966e-15	0.0154631	0.0575753	0.788259	0.824304	11
ENSG00000257261	12	RP11-96H19.1	46777462	rs4768697	12	46748965	G	C	0.369048	0.0273249	0.0358089	0.445419	0.522698	0.0844314	5.98579e-10	0.0522767	0.0690263	0.448844	0.487762	5
ENSG00000133687	12	TMTC1	29653773	rs7974503	12	29818249	A	G	0.286706	-0.043012	0.038935	0.269285	-0.670202	0.0892905	6.10276e-14	0.0641777	0.0587203	0.274421	0.315167	20
ENSG00000013573	12	DDX11	31226779	rs3925641	12	31256342	A	G	0.80754	0.0792754	0.0506389	0.117464	-1.08261	0.0619155	1.85455e-68	-0.0732262	0.0469619	0.118933	0.263996	20
ENSG00000272368	12	RP4-605O3.4	50505980	rs6580729	12	50547038	A	G	0.0922619	0.0381303	0.0700542	0.586237	0.475023	0.0796022	2.40976e-09	0.0802704	0.148088	0.587786	0.0652927	8
ENSG00000257906	12	RP1-90J4.1	47808791	rs2074193	12	47771429	G	T	0.0505952	-0.0368104	0.0648982	0.570577	-0.681884	0.0916228	9.89507e-14	0.0539834	0.0954509	0.571692	0.542596	10
ENSG00000248265	12	RP11-834C11.3	54452038	rs2233921	12	54575800	A	C	0.399802	-0.0110791	0.0338318	0.743308	0.776469	0.0826092	5.49264e-21	-0.0142686	0.0435978	0.743458	0.300825	15
ENSG00000177990	12	DPY19L2	63952693	rs55673930	12	64070828	C	T	0.593254	-0.0120479	0.0359773	0.737719	-0.43846	0.0803926	4.92539e-08	0.0274778	0.0822083	0.738194	0.564808	3
ENSG00000118596	12	SLC16A7	59989848	rs9805115	12	59785577	T	G	0.0446429	-0.0131198	0.0672258	0.845268	0.324468	0.0557295	5.80787e-09	-0.0404348	0.207304	0.845353	0.377294	5
ENSG00000166896	12	XRCC6BP1	58335324	rs3751325	12	58335626	T	A	0.642857	-0.0302609	0.036489	0.406926	-0.737705	0.0675325	8.87941e-28	0.0410203	0.0496052	0.408273	0.549787	20
ENSG00000139644	12	TMBIM6	50101508	rs111293138	12	50164533	T	C	0.0585317	0.00533188	0.0861412	0.950645	0.623871	0.112018	2.55614e-08	0.00854645	0.138084	0.950648	0.0977612	3
ENSG00000151746	12	BICD1	32259769	rs59520179	12	32252128	T	C	0.418651	0.0193286	0.0340487	0.570255	0.436453	0.073012	2.26136e-09	0.0442856	0.0783633	0.571983	0.368992	4
ENSG00000258303	12	RP11-887P2.6	94229943	rs10859602	12	94252418	T	C	0.0376984	0.0108773	0.0673058	0.871613	-0.739799	0.0932561	2.1395e-15	-0.014703	0.0909974	0.871639	0.507474	6
ENSG00000090382	12	LYZ	69742121	rs6581886	12	69615090	C	T	0.733135	-0.0164206	0.035961	0.647943	-0.368344	0.0610945	1.64894e-09	0.0445795	0.0979084	0.64888	0.211128	10
ENSG00000170486	12	KRT72	52979373	rs630719	12	53023283	C	T	0.270833	-0.0028896	0.0440149	0.947656	-0.583094	0.0917581	2.0885e-10	0.00495563	0.0754891	0.947659	0.197891	9
ENSG00000111581	12	NUP107	69080514	rs2546513	12	69108448	G	A	0.300595	-0.0500834	0.0377233	0.184293	-0.383017	0.0548471	2.88204e-12	0.13076	0.100254	0.192135	0.95865	6
ENSG00000120860	12	CCDC53	102406705	rs4272832	12	102399354	C	T	0.430556	-0.0306511	0.033082	0.354177	-0.371238	0.0669236	2.9029e-08	0.0825646	0.0903471	0.360791	0.894612	8
ENSG00000111670	12	GNPTAB	102139275	rs12229323	12	102227365	C	T	0.162698	-0.0131002	0.0447895	0.769917	0.501798	0.0910046	3.50798e-08	-0.0261065	0.0893835	0.770231	0.922394	8
ENSG00000064115	12	TM7SF3	27126128	rs79716120	12	27103588	G	A	0.159722	-0.027478	0.0482253	0.568824	0.538727	0.0825018	6.58209e-11	-0.0510054	0.0898573	0.570288	0.716408	6
ENSG00000179104	12	TMTC2	83080659	rs80094292	12	83009827	C	T	0.0128968	0.45614	0.45922	0.320568	0.878174	0.139755	3.30656e-10	0.519419	0.529419	0.326538	0.264732	4
ENSG00000214198	12	RP11-642P15.1	104237527	rs35336289	12	104247098	A	C	0.375992	0.0505062	0.0353765	0.153386	-0.391132	0.0693242	1.68015e-08	-0.129128	0.0932972	0.166342	0.852692	3
ENSG00000165972	12	CCDC38	96260826	rs7488246	12	96347579	G	A	0.955357	-0.00816875	0.06577	0.901155	0.339395	0.0596496	1.27177e-08	-0.0240686	0.193832	0.901179	0.339025	3
ENSG00000257878	12	RP11-256L6.3	96390299	rs2540489	12	96426502	C	T	0.46131	0.0270001	0.0347564	0.437253	-0.733266	0.0800843	5.37674e-20	-0.0368217	0.0475697	0.438897	0.0455869	8
ENSG00000139651	12	ZNF740	53574484	rs11170432	12	53528039	T	A	0.253968	0.0380989	0.0365031	0.296616	0.35678	0.0649209	3.89353e-08	0.106785	0.104141	0.30518	0.0220979	9
ENSG00000170627	12	GTSF1	54849734	rs12309023	12	54836592	A	G	0.0456349	0.0912418	0.19745	0.644009	0.999455	0.155647	1.35118e-10	0.0912916	0.198069	0.644864	NA	NA
ENSG00000174989	12	FBXW8	117348761	rs3782193	12	117497066	A	C	0.0367063	-0.0889188	0.0868877	0.30613	0.547738	0.0869065	2.92671e-10	-0.162338	0.160708	0.312425	0.312864	20
ENSG00000247903	12	RP11-421F16.3	27124519	rs79716120	12	27103588	G	A	0.159722	-0.027478	0.0482253	0.568824	-0.646937	0.0813011	1.75841e-15	0.042474	0.0747349	0.569812	0.868938	3
ENSG00000255642	12	PABPC1P4	64215801	rs3888051	12	64216990	T	C	0.389881	0.0301214	0.0336881	0.371255	0.733629	0.128032	1.00408e-08	0.0410581	0.0464755	0.377001	0.955257	6
ENSG00000256811	12	RP11-7M8.2	122294165	rs2707072	12	122295344	A	T	0.1875	-0.0231029	0.0438196	0.598036	-0.642672	0.115272	2.47148e-08	0.0359482	0.0684876	0.599663	0.204487	7
ENSG00000185684	12	EP400NL	132568828	rs73164919	12	132578050	T	C	0.0793651	-0.0718499	0.0731119	0.325736	-0.511875	0.0677333	4.11785e-14	0.140366	0.144034	0.329792	0.862419	10
ENSG00000139344	12	AMDHD1	96337071	rs1436126	12	96327731	T	C	0.446429	-0.068675	0.0330726	0.0378486	0.292054	0.0517776	1.69509e-08	-0.235145	0.120671	0.0513382	0.749617	5
ENSG00000139405	12	C12orf52	113623331	rs2305899	12	113614824	C	T	0.227183	0.0251391	0.0372317	0.499545	-0.701553	0.0916453	1.93178e-14	-0.0358335	0.0532764	0.501205	0.408866	17
ENSG00000127324	12	TSPAN8	71518865	rs907721	12	71436037	C	T	0.634921	0.0299878	0.0343314	0.382401	-0.503682	0.0706078	9.78352e-13	-0.0595372	0.0686699	0.385939	0.946999	17
ENSG00000248636	12	RP11-768F21.1	119825792	rs7138221	12	120056478	G	C	0.0119048	-0.114463	0.120068	0.340429	0.961195	0.0893245	5.27637e-27	-0.119084	0.125405	0.342316	0.709962	14
ENSG00000257715	12	RP11-256L6.2	96419101	rs2540489	12	96426502	C	T	0.46131	0.0270001	0.0347564	0.437253	-0.73823	0.0809634	7.64727e-20	-0.0365741	0.0472513	0.438911	0.0441876	8
ENSG00000249267	12	LINC00939	126443234	rs7300524	12	126467806	C	T	0.500992	0.00202345	0.0350273	0.953934	0.317466	0.0416939	2.65301e-14	0.00637375	0.110337	0.953935	0.320796	11
ENSG00000111450	12	STX2	131274145	rs1106369	12	131300095	A	C	0.869048	0.0432424	0.051137	0.397766	0.601686	0.0632487	1.85213e-21	0.0718687	0.0853246	0.399622	0.13702	9
ENSG00000151136	12	BTBD11	107712190	rs1362653	12	108064455	T	A	0.508929	-0.0278188	0.0340802	0.414343	0.531111	0.0681121	6.30961e-15	-0.0523785	0.0645184	0.416884	0.260556	7
ENSG00000139370	12	SLC15A4	129277739	rs7959189	12	129389283	C	A	0.386905	0.0400326	0.0339659	0.238553	0.333754	0.0465699	7.68125e-13	0.119946	0.103136	0.244834	0.976422	10
ENSG00000256576	12	RP13-977J11.2	132671287	rs11246977	12	132673707	G	C	0.678571	0.04773	0.0398434	0.230941	0.596129	0.089341	2.51465e-11	0.0800666	0.0679055	0.238363	0.565922	5
ENSG00000060709	12	RIMBP2	130880682	rs7305915	12	131226403	A	G	0.380952	0.0418674	0.0339971	0.218136	-0.612171	0.0984179	4.96777e-10	-0.0683917	0.0566133	0.227028	NA	NA
ENSG00000198270	12	TMEM116	112369086	rs57168159	12	112626845	C	T	0.272817	-0.031211	0.0453715	0.491517	0.828738	0.107524	1.28319e-14	-0.0376609	0.0549653	0.493233	0.231941	9
ENSG00000151948	12	GLT1D1	129337972	rs12422741	12	129389458	C	T	0.388889	0.0386751	0.0343433	0.260109	0.752096	0.0614586	1.96109e-34	0.0514231	0.0458564	0.26212	0.965151	16
ENSG00000258343	12	RP11-536G4.2	96189123	rs4762630	12	96244409	A	G	0.875	0.0496427	0.0499738	0.320528	-1.34861	0.0925892	4.65462e-48	-0.0368103	0.0371419	0.32165	0.185087	20
ENSG00000111696	12	NT5DC3	104164231	rs12368209	12	104180872	A	G	0.0198413	0.21401	0.0967609	0.0269842	0.860698	0.078323	4.31253e-28	0.248647	0.114676	0.0301389	0.138136	5
ENSG00000127337	12	YEATS4	69753483	rs7136238	12	69752509	T	G	0.423611	0.00819531	0.0335097	0.806793	-0.442568	0.0535749	1.44773e-16	-0.0185176	0.0757497	0.806876	0.498384	13
ENSG00000237248	12	LINC00987	9392599	rs11049846	12	9413607	G	A	0.208333	-0.0285719	0.0400222	0.475288	0.649846	0.0891275	3.07216e-13	-0.0439672	0.0618817	0.477392	0.0948715	20
ENSG00000123329	12	ARHGAP9	57866038	rs512490	12	57870648	G	A	0.861111	0.0667971	0.0747264	0.37138	0.672519	0.0989443	1.06861e-11	0.0993237	0.112071	0.375479	NA	NA
ENSG00000123297	12	TSFM	58176372	rs11172351	12	58213485	T	C	0.631944	0.0300882	0.038442	0.433808	-0.407272	0.0510866	1.55884e-15	-0.0738774	0.0948428	0.436012	0.617497	13
ENSG00000166130	12	IKBIP	99007183	rs9668110	12	99011291	A	G	0.164683	0.0414313	0.0412716	0.315442	0.42559	0.0487182	2.42039e-18	0.0973503	0.0976132	0.318616	0.928839	15
ENSG00000166268	12	MYRFL	70219084	rs201437318	12	70169170	C	T	0.404762	0.0243657	0.0338552	0.471708	1.47729	0.186414	2.28555e-15	0.0164935	0.0230114	0.473526	0.0499576	8
ENSG00000139620	12	KANSL2	49047184	rs4113946	12	49024020	C	T	0.771825	0.0144726	0.0393665	0.713144	0.877877	0.0788929	9.22286e-29	0.0164859	0.0448673	0.713293	0.548463	9
ENSG00000166006	12	KCNC2	75433857	rs35749019	12	75338536	G	A	0.241071	-0.0676145	0.0386112	0.0799172	0.683879	0.0927238	1.63797e-13	-0.0988691	0.0580287	0.0884191	0.579526	13
ENSG00000177406	12	RP11-218M22.1	740057	rs61916675	12	751514	G	A	0.18254	0.00239833	0.03815	0.949873	-0.442198	0.0678637	7.22182e-11	-0.00542366	0.0862776	0.949876	0.472409	7
ENSG00000139197	12	PEX5	7341281	rs10161170	12	7368629	C	T	0.154762	-0.0708474	0.0444866	0.11126	-0.407422	0.0483889	3.77294e-17	0.173892	0.111127	0.117627	0.48062	12
ENSG00000255960	12	RP11-459D22.1	18577597	rs56134646	12	18626208	C	T	0.137897	-0.0859801	0.0626731	0.170101	0.461564	0.0780794	3.39074e-09	-0.18628	0.139393	0.181429	0.992775	12
ENSG00000257218	12	GATC	120884241	rs606443	12	120910630	A	C	0.739087	-0.0142539	0.0355694	0.688616	0.526249	0.0721711	3.06105e-13	-0.0270858	0.0676924	0.68906	0.626794	12
ENSG00000110871	12	COQ5	120941077	rs2393590	12	120913900	A	G	0.490079	-0.0185518	0.0330277	0.574317	0.329061	0.0464956	1.47044e-12	-0.056378	0.100685	0.575518	0.527769	7
ENSG00000111652	12	COPS7A	6832907	rs10774444	12	6848956	A	G	0.715278	0.000462035	0.0372275	0.990098	-0.283736	0.0454121	4.15679e-10	-0.0016284	0.131205	0.990098	0.51314	4
ENSG00000010626	12	LRRC23	6982733	rs3741921	12	7016449	T	C	0.256944	-0.0244922	0.0358172	0.494094	0.995187	0.0769997	3.27205e-38	-0.0246107	0.0360408	0.494698	0.8328	18
ENSG00000139163	12	ETNK1	22778009	rs7135509	12	22765676	C	T	0.194444	-0.102146	0.0461005	0.026711	0.29563	0.0533803	3.05627e-08	-0.34552	0.167957	0.0396679	0.899973	4
ENSG00000240399	12	RP1-228P16.1	48448596	rs10875754	12	48557922	C	G	0.155754	0.0415884	0.0405451	0.305018	0.534435	0.0819912	7.11571e-11	0.0778175	0.076799	0.310935	0.863309	13
ENSG00000111364	12	DDX55	124086624	rs786444	12	124065416	C	T	0.866071	0.0458962	0.061895	0.458379	0.317657	0.0550652	7.98658e-09	0.144484	0.196452	0.462056	0.929337	18
ENSG00000256377	12	RP11-1060J15.4	27849321	rs17552066	12	27863531	C	T	0.143849	0.0573736	0.0495174	0.246597	1.73701	0.177703	1.44453e-22	0.0330301	0.0287068	0.249897	0.176836	6
ENSG00000127328	12	RAB3IP	70132461	rs4761169	12	70213005	C	G	0.890873	0.0800789	0.0586993	0.172498	0.466534	0.085389	4.66495e-08	0.171646	0.129683	0.185641	0.343344	3
ENSG00000110880	12	CORO1C	109038885	rs744043	12	109160373	C	T	0.389881	0.00870349	0.0348238	0.802642	-0.31046	0.0518083	2.06674e-09	-0.0280342	0.112266	0.80281	0.179919	14
ENSG00000134545	12	KLRC1	10594863	rs2734419	12	10598538	C	T	0.548611	0.046612	0.0338387	0.168365	-0.477052	0.0869389	4.08336e-08	-0.0977084	0.0731338	0.181542	0.949319	6
ENSG00000150967	12	ABCB9	123405498	rs1727307	12	123575742	G	A	0.670635	0.00290427	0.036186	0.936031	-0.513025	0.0634818	6.40007e-16	-0.00566107	0.0705381	0.936034	0.92054	18
ENSG00000260473	12	RP11-923I11.4	52217287	rs641421	12	52243120	G	C	0.24504	0.0791245	0.039649	0.0459748	0.637415	0.0991211	1.27043e-10	0.124133	0.0651292	0.0566557	NA	NA
ENSG00000257681	12	RP11-341G23.4	104140093	rs11111758	12	104161084	G	A	0.625	-0.0490377	0.0333521	0.14148	0.431283	0.0559809	1.31757e-14	-0.113702	0.078728	0.148672	0.290264	19
ENSG00000111321	12	LTBR	6484211	rs10849448	12	6493351	G	A	0.866071	-0.00774413	0.0452866	0.864222	-0.299803	0.0426583	2.09489e-12	0.0258307	0.151099	0.864261	0.322783	6
ENSG00000215039	12	CD27-AS1	6548167	rs1059501	12	6560573	T	G	0.431548	-0.00454941	0.0356804	0.898541	0.244613	0.0411873	2.86686e-09	-0.0185984	0.145898	0.898564	0.928509	4
ENSG00000139192	12	TAPBPL	6560856	rs2244083	12	6570539	T	A	0.326389	-0.0216643	0.0346951	0.532353	0.657595	0.0733842	3.21789e-19	-0.0329447	0.0528885	0.533344	0.970185	11
ENSG00000135476	12	ESPL1	53662083	rs56358776	12	53682457	A	G	0.131944	0.0133928	0.0443113	0.762467	-0.498157	0.0785747	2.29891e-10	-0.0268847	0.0890515	0.762728	0.791452	3
ENSG00000224982	12	TMEM233	120031264	rs2393524	12	120054781	A	C	0.0119048	-0.143867	0.128282	0.262078	0.732927	0.0826807	7.6817e-19	-0.196291	0.176422	0.265871	0.618979	13
ENSG00000119242	12	CCDC92	124403207	rs1054852	12	124496316	G	A	0.0892857	0.0316408	0.0504712	0.530721	0.386687	0.068731	1.84333e-08	0.0818254	0.13133	0.53325	0.287239	5
ENSG00000111671	12	SPSB2	6980099	rs6489739	12	6982347	C	A	0.486111	-0.0210791	0.0332668	0.526318	0.791513	0.0796422	2.83449e-23	-0.0266314	0.0421147	0.527156	0.803379	16
ENSG00000153179	12	RASSF3	65004293	rs61931629	12	65027969	A	G	0.0654762	0.0738926	0.110083	0.502063	-0.54452	0.0920556	3.31625e-09	-0.135702	0.203463	0.504795	NA	NA
ENSG00000112787	12	FBRSL1	133066137	rs11147230	12	133072460	C	G	0.3125	-0.00683665	0.0417056	0.869789	-0.298228	0.0542545	3.86679e-08	0.0229242	0.139907	0.869846	NA	NA
ENSG00000225342	12	AC079630.4	40579811	rs2708478	12	40558661	G	A	0.625992	0.014595	0.0353746	0.679911	-0.819811	0.129991	2.85069e-10	-0.0178029	0.0432419	0.680556	0.951042	5
ENSG00000188906	12	LRRK2	40590546	rs1491924	12	40587930	C	T	0.33631	-0.0162256	0.0361451	0.653502	0.924942	0.115057	9.05596e-16	-0.0175423	0.0391391	0.654006	0.754052	6
ENSG00000168778	12	TCTN2	124155660	rs7133734	12	124196735	C	G	0.0565476	-0.0382432	0.0865827	0.65871	0.510052	0.0816621	4.2141e-10	-0.074979	0.170177	0.659506	0.653829	10
ENSG00000139531	12	SUOX	56390964	rs10876864	12	56401085	A	G	0.786706	0.0345479	0.0415756	0.405992	0.249351	0.041288	1.54773e-09	0.138551	0.168306	0.410389	0.535262	12
ENSG00000197728	12	RPS26	56435637	rs1131017	12	56435929	G	C	0.789683	0.0333047	0.0416485	0.423906	-1.02357	0.0629382	1.80417e-59	-0.0325378	0.0407386	0.424466	0.250708	20
ENSG00000257303	12	RP11-977G19.11	56693926	rs2066818	12	56753822	A	C	0.0347222	0.325729	0.0879955	0.0002142	-0.902738	0.149681	1.62848e-09	-0.360823	0.114372	0.00160592	0.518111	5
ENSG00000170581	12	STAT2	56735381	rs116934693	12	56696545	G	T	0.0357143	0.282635	0.0855041	0.000948025	0.992616	0.108909	7.92484e-20	0.284738	0.0916304	0.00188705	0.0491176	4
ENSG00000121350	12	PYROXD1	21590549	rs11046070	12	21613148	T	C	0.526786	0.0295495	0.0338782	0.383085	-0.720998	0.0594697	7.90272e-34	-0.0409842	0.0471094	0.384312	0.489427	20
ENSG00000134548	12	C12orf39	21679241	rs4639981	12	21713308	A	T	0.762897	-0.0725781	0.04259	0.0883609	0.449268	0.0808757	2.77538e-08	-0.161547	0.099159	0.103276	0.795068	3
ENSG00000111328	12	CDK2AP1	123745528	rs71444568	12	123533239	A	G	0.143849	0.0111583	0.0505523	0.825304	-0.367285	0.0565278	8.17061e-11	-0.0303805	0.137717	0.825403	0.681196	12
ENSG00000239335	12	RP11-745O10.2	66524531	rs1370126	12	66546892	G	A	0.887897	0.0350356	0.0507777	0.490208	-1.10945	0.0784194	1.93135e-45	-0.0315793	0.0458228	0.490722	0.136117	20
ENSG00000155957	12	TMBIM4	66517709	rs11176056	12	66533329	G	A	0.345238	0.0372142	0.0347822	0.284654	-0.683035	0.0617	1.74882e-28	-0.0544836	0.0511603	0.286895	0.483758	17
ENSG00000127311	12	HELB	66696325	rs12146707	12	66694435	T	C	0.184524	0.000682609	0.0401527	0.986436	0.30124	0.0459524	5.54621e-11	0.002266	0.133292	0.986436	0.945693	20
ENSG00000261308	12	RP11-923I11.7	52214243	rs641421	12	52243120	G	C	0.24504	0.0791245	0.039649	0.0459748	0.660881	0.0838425	3.21124e-15	0.119726	0.061887	0.0530411	NA	NA
ENSG00000180481	12	GLIPR1L2	75784850	rs11180484	12	75790817	C	T	0.468254	0.0665554	0.0336861	0.0481826	-0.81642	0.0665704	1.41328e-34	-0.081521	0.0417928	0.0511044	0.648047	20
ENSG00000257497	12	RP11-585P4.5	75877904	rs4533075	12	75809825	C	T	0.468254	0.0683126	0.0332339	0.03983	-0.892864	0.0837378	1.52255e-26	-0.0765095	0.037907	0.0435551	0.748078	20
ENSG00000111615	12	KRR1	75890684	rs733880	12	75976164	T	C	0.627976	0.0298209	0.0339945	0.380364	-0.358771	0.0643995	2.53252e-08	-0.0831196	0.0959201	0.386188	0.654962	9
ENSG00000013583	12	HEBP1	13127798	rs10772616	12	13152328	G	C	0.838294	0.0259299	0.0438039	0.553882	-0.310395	0.0530735	4.96315e-09	-0.0835384	0.141844	0.555898	0.156066	3
ENSG00000139178	12	C1RL	7242183	rs3742089	12	7249598	C	T	0.326389	0.0283144	0.0374967	0.450179	0.271954	0.047996	1.46017e-08	0.104115	0.139098	0.454159	0.662709	9
ENSG00000171840	12	NINJ2	673462	rs4980957	12	751753	T	C	0.509921	0.0589307	0.0353902	0.0958782	0.41924	0.0716425	4.86181e-09	0.140566	0.0877662	0.109246	0.482755	6
ENSG00000256660	12	CLEC12B	10163226	rs12231872	12	10118747	C	G	0.46627	0.0251676	0.0332439	0.449015	0.707519	0.111296	2.05616e-10	0.0355716	0.0473186	0.452203	0.943513	8
ENSG00000255837	12	TAS2R20	11149094	rs7978678	12	11058909	A	G	0.724206	0.0202124	0.037737	0.592227	-0.453894	0.0672789	1.515e-11	-0.0445311	0.0834022	0.593388	0.938023	17
ENSG00000123415	12	SMUG1	54558529	rs2233921	12	54575800	A	C	0.399802	-0.0110791	0.0338318	0.743308	-0.40501	0.0463841	2.50989e-18	0.0273551	0.083592	0.743482	0.291171	11
ENSG00000135390	12	ATP5G2	54026510	rs3892761	12	54070445	T	A	0.375	0.0185186	0.034531	0.591759	0.252968	0.0440895	9.60291e-09	0.0732053	0.137098	0.593368	0.926729	7
ENSG00000120675	13	DNAJC15	43597339	rs17553284	13	43597706	T	C	0.0843254	-0.0885891	0.063598	0.163634	-1.10621	0.0712361	2.21573e-54	0.0800834	0.0577226	0.165325	0.0913087	16
ENSG00000227258	13	SMIM2-AS1	44716682	rs76367685	13	44717742	T	C	0.261905	-0.0186324	0.0448502	0.677824	-0.723655	0.0739207	1.24772e-22	0.0257476	0.0620331	0.678096	0.919111	16
ENSG00000132970	13	WASF3	27131840	rs17546732	13	27217123	T	C	0.114087	-0.0738263	0.0583077	0.205459	0.869798	0.133224	6.62728e-11	-0.0848775	0.0682849	0.213871	0.934907	6
ENSG00000136169	13	SETDB2	50018429	rs2057413	13	50057097	A	G	0.873016	0.0472496	0.0607339	0.436582	-0.316988	0.0536624	3.48239e-09	-0.149058	0.193251	0.440519	0.471074	5
ENSG00000179630	13	LACC1	44453420	rs2121034	13	44473866	T	G	0.347222	-0.0122876	0.0348537	0.724428	-0.371198	0.0657523	1.64796e-08	0.0331025	0.0940781	0.724941	0.203882	15
ENSG00000136147	13	PHF11	50069746	rs967163	13	50062173	A	G	0.804563	0.0516954	0.0509132	0.309932	-0.445469	0.0648915	6.65708e-12	-0.116047	0.115535	0.315169	0.256157	20
ENSG00000151773	13	CCDC122	44398045	rs9533672	13	44451180	T	C	0.628968	0.014945	0.0348409	0.667959	-0.414777	0.0716301	7.01591e-09	-0.0360314	0.0842293	0.668813	0.207535	11
ENSG00000227354	13	RBM26-AS1	79980444	rs2296286	13	79980609	A	C	0.184524	-0.0536393	0.0446802	0.229939	0.964599	0.119452	6.73492e-16	-0.0556079	0.0468291	0.235044	0.256071	9
ENSG00000088451	13	TGDS	95226308	rs9524578	13	95291491	G	C	0.376984	-0.02651	0.0361872	0.463815	-0.414815	0.0649711	1.71833e-10	0.063908	0.0878093	0.466734	0.922102	5
ENSG00000080166	13	DCT	95089558	rs9301961	13	95129410	C	T	0.361111	0.0623647	0.0352665	0.0769963	-0.404445	0.0696853	6.47977e-09	-0.154198	0.091155	0.0907213	0.547066	3
ENSG00000125246	13	CLYBL	100258919	rs41281112	13	100518634	T	C	0.0347222	0.0365675	0.0863638	0.671993	-1.07055	0.153568	3.14266e-12	-0.0341577	0.080821	0.672563	NA	NA
ENSG00000136141	13	LRCH1	47127303	rs4245340	13	47249860	G	A	0.659722	0.00855208	0.034646	0.805031	0.393419	0.065704	2.12769e-09	0.0217378	0.0881387	0.805193	NA	NA
ENSG00000152749	13	GPR180	95254157	rs6492721	13	95258944	C	T	0.329365	0.0132602	0.0343536	0.699504	-0.783513	0.0807808	3.03723e-22	-0.016924	0.0438803	0.699729	0.240141	11
ENSG00000230731	13	RP11-478K15.6	44808254	rs4942282	13	44708416	A	G	0.486111	0.019103	0.0340019	0.574238	0.663257	0.10179	7.22242e-11	0.0288018	0.0514553	0.575654	0.841554	10
ENSG00000133121	13	STARD13	33677272	rs2277455	13	33851612	G	A	0.859127	0.018572	0.0463287	0.688511	0.369172	0.0609901	1.42185e-09	0.0503072	0.125768	0.689158	0.437597	3
ENSG00000228824	13	MIR4500HG	88079469	rs1330618	13	87968000	A	G	0.798611	-0.0296641	0.0398855	0.457038	-0.707845	0.0900842	3.91576e-15	0.0419076	0.0565996	0.459044	0.971695	7
ENSG00000139835	13	GRTP1	113978505	rs9549753	13	114018038	A	C	0.343254	0.0563982	0.0354596	0.111724	0.381218	0.0417281	6.49485e-20	0.147942	0.0944157	0.117133	0.82447	7
ENSG00000102595	13	UGGT2	96453834	rs9525086	13	96579462	C	T	0.470238	-0.0171447	0.0334761	0.608548	0.441677	0.055483	1.71231e-15	-0.0388173	0.0759499	0.609287	0.609427	20
ENSG00000227676	13	LINC01068	80140881	rs7339303	13	80090865	G	A	0.709325	-0.0356054	0.0372592	0.339269	-0.701214	0.0846691	1.21312e-16	0.0507768	0.0534878	0.342461	0.694867	8
ENSG00000130177	13	CDC16	115000362	rs61973461	13	115000465	C	T	0.15873	-0.0498309	0.0393694	0.205611	0.404746	0.0544688	1.07959e-13	-0.123116	0.0986704	0.212121	0.129586	15
ENSG00000088448	13	ANKRD10	111530887	rs4773278	13	111573438	C	G	0.194444	-0.0720215	0.0441845	0.103098	0.427143	0.0536854	1.77096e-15	-0.168612	0.10559	0.110299	0.194974	12
ENSG00000225083	13	GRTP1-AS1	114005988	rs9549753	13	114018038	A	C	0.343254	0.0563982	0.0354596	0.111724	0.331562	0.0577018	9.13098e-09	0.170098	0.110968	0.125311	0.990207	3
ENSG00000126231	13	PROZ	113812968	rs559054	13	113800622	C	T	0.527778	0.0137986	0.0353467	0.696256	0.585592	0.0655506	4.12998e-19	0.0235635	0.0604182	0.696532	0.190601	19
ENSG00000227848	13	SUCLA2-AS1	48575525	rs78565983	13	48510156	C	T	0.0833333	-0.0139514	0.0564469	0.804785	0.846024	0.150322	1.82234e-08	-0.0164905	0.0667845	0.804969	0.76678	6
ENSG00000126217	13	MCF2L	113548692	rs7991797	13	113678346	T	C	0.27381	-0.0108509	0.0372859	0.771037	0.606829	0.0801726	3.76008e-14	-0.0178813	0.0614892	0.771201	0.0648088	11
ENSG00000185989	13	RASA3	114747194	rs1475521	13	114881078	G	T	0.808532	0.0459733	0.0392481	0.241458	-0.541035	0.0821772	4.58689e-11	-0.0849729	0.0736818	0.248811	0.91388	12
ENSG00000136104	13	RNASEH2B	51483814	rs9535526	13	51484445	T	C	0.433532	0.00622139	0.0334712	0.852544	0.550834	0.0651905	2.9229e-17	0.0112945	0.0607793	0.85258	0.921414	12
ENSG00000123201	13	GUCY1B2	51568647	rs1475447	13	51631607	C	T	0.968254	-0.0674064	0.089779	0.452771	-1.14845	0.101071	6.40473e-30	0.0586934	0.0783445	0.453755	0.452664	8
ENSG00000235903	13	CPB2-AS1	46626941	rs9567620	13	46662590	A	G	0.643849	0.0161175	0.0352695	0.647684	0.414346	0.0567884	2.95763e-13	0.0388986	0.0852877	0.648327	0.712987	10
ENSG00000183087	13	GAS6	114523522	rs6602909	13	114551993	C	T	0.325397	0.0708231	0.0365169	0.0524457	-0.511266	0.0727477	2.0962e-12	-0.138525	0.0740943	0.0615426	0.583894	7
ENSG00000133104	13	SPG20	36875775	rs9547377	13	36919732	C	G	0.513889	-0.00370742	0.0330939	0.910802	-0.551745	0.0926101	2.55786e-09	0.00671944	0.059991	0.910817	0.895456	8
ENSG00000133106	13	EPSTI1	43460524	rs9533340	13	43571070	G	T	0.621032	0.0426388	0.033192	0.198929	0.491638	0.0821436	2.16252e-09	0.086728	0.0690507	0.209114	0.491021	20
ENSG00000134905	13	CARS2	111293759	rs386109	13	111301341	G	A	0.292659	-0.0450739	0.0364957	0.216812	-0.522432	0.080483	8.51494e-11	0.0862771	0.0711105	0.225022	0.999147	19
ENSG00000123200	13	ZC3H13	46528600	rs1087	13	46627439	T	A	0.259921	0.0030898	0.0373155	0.934009	-0.35656	0.0585248	1.11186e-09	-0.00866558	0.104664	0.934015	0.528895	8
ENSG00000172915	13	NBEA	35516424	rs79272832	13	35808856	A	C	0.12996	0.01119	0.0451264	0.804158	1.61144	0.234213	5.97587e-12	0.0069441	0.028022	0.804282	0.251849	3
ENSG00000132938	13	MTUS2	29598748	rs619708	13	29529379	T	C	0.787698	-0.0535505	0.0447245	0.231173	-0.773036	0.0874503	9.59587e-19	0.069273	0.058384	0.235422	0.926219	4
ENSG00000068650	13	ATP11A	113344643	rs442098	13	113353032	A	C	0.939484	-0.0719863	0.0821575	0.380922	-0.3896	0.060339	1.06907e-10	0.18477	0.212809	0.385262	0.877402	13
ENSG00000136108	13	CKAP2	53029564	rs9526927	13	53051627	T	C	0.576389	-0.0099678	0.0342944	0.771317	-0.450431	0.0535447	4.0223e-17	0.0221295	0.0761823	0.771449	0.741113	20
ENSG00000168952	14	STXBP6	25278862	rs3759643	14	25290607	T	G	0.174603	-0.00245377	0.0417764	0.953163	0.85564	0.130013	4.667e-11	-0.00286776	0.0488267	0.953164	0.978955	3
ENSG00000087303	14	NID2	52471521	rs6572814	14	52543421	T	C	0.491071	-0.00275391	0.0333223	0.934134	0.366344	0.0618948	3.24274e-09	-0.00751728	0.0909679	0.934141	0.191941	3
ENSG00000126790	14	L3HYPDH	59927081	rs2093048	14	60018907	T	C	0.816468	-0.0222389	0.0415012	0.592054	0.440093	0.077245	1.21675e-08	-0.0505323	0.0947172	0.593683	0.0179639	7
ENSG00000100612	14	DHRS7	60610838	rs1254028	14	60632246	C	G	0.34623	-0.0364181	0.0339199	0.282979	-0.561325	0.0729162	1.37977e-14	0.0648788	0.0610131	0.28762	0.190638	11
ENSG00000184227	14	ACOT1	74003818	rs36059280	14	73994728	A	C	0.0654762	0.0427568	0.0599346	0.475604	0.631326	0.0781133	6.36199e-16	0.0677254	0.0953036	0.477315	0.462314	18
ENSG00000129521	14	EGLN3	34393437	rs1769590	14	34378599	C	T	0.0347222	-0.124205	0.119109	0.29705	0.789116	0.127098	5.34135e-10	-0.157398	0.153054	0.303771	NA	NA
ENSG00000258603	14	RP3-414A15.10	74083412	rs12878358	14	74088234	C	G	0.646825	-0.0238144	0.0358781	0.506846	-0.400525	0.0731244	4.31847e-08	0.059458	0.090233	0.509936	0.819387	6
ENSG00000165389	14	SPTSSA	34901995	rs12882266	14	34968904	T	C	0.399802	0.0171034	0.0339852	0.614782	-0.635888	0.0738762	7.4686e-18	-0.0268969	0.0535365	0.615385	0.375337	8
ENSG00000042317	14	SPATA7	88851268	rs1028455	14	88829975	A	T	0.363095	-0.00793491	0.036742	0.829017	-0.383658	0.0578224	3.24263e-11	0.0206822	0.0958183	0.829106	0.057162	15
ENSG00000139921	14	TMX1	51706880	rs10134478	14	51693708	C	G	0.4375	0.00211294	0.033106	0.949111	0.325532	0.0437832	1.045e-13	0.00649073	0.101702	0.949113	0.999548	20
ENSG00000259065	14	RP5-1021I20.1	74254063	rs12887033	14	74292128	T	C	0.0257937	-0.00481897	0.0982073	0.960864	0.921342	0.0914954	7.51141e-24	-0.00523038	0.106593	0.960865	0.845034	12
ENSG00000258920	14	FOXN3-AS1	89883698	rs1005421	14	89886940	C	T	0.293651	-0.0330822	0.0378756	0.382422	0.408617	0.0700971	5.56604e-09	-0.0809614	0.0937269	0.387697	NA	NA
ENSG00000151320	14	AKAP6	32798479	rs10141044	14	32691839	T	C	0.358135	-0.0221103	0.0367191	0.547075	-0.315254	0.0542206	6.08929e-09	0.0701349	0.117098	0.54921	NA	NA
ENSG00000070367	14	EXOC5	57670518	rs17093036	14	57734020	G	C	0.0863095	-0.0338415	0.0662696	0.609586	0.537147	0.0920861	5.44094e-09	-0.0630023	0.123845	0.61095	0.326156	3
ENSG00000165948	14	IFI27L1	94547628	rs3818119	14	94567032	T	C	0.952381	0.0270849	0.0542277	0.61745	0.41016	0.0688225	2.52738e-09	0.066035	0.132675	0.61868	0.515302	9
ENSG00000054983	14	GALC	88304164	rs75703795	14	88473386	G	T	0.0486111	0.0331532	0.087826	0.705812	1.18162	0.105878	6.38321e-29	0.0280574	0.0743693	0.705972	0.686114	8
ENSG00000140105	14	WARS	100800125	rs35852289	14	100798012	G	A	0.12996	0.0636409	0.0542146	0.240447	0.327493	0.0473424	4.59555e-12	0.194328	0.167911	0.24714	0.412949	11
ENSG00000140104	14	C14orf79	105452112	rs34995109	14	105447267	T	C	0.274802	0.011107	0.0389621	0.77559	0.459343	0.0651688	1.80847e-12	0.0241802	0.0848907	0.775768	0.354022	17
ENSG00000042088	14	TDP1	90421283	rs3759710	14	90421558	C	G	0.222222	0.0325622	0.0397786	0.413023	-0.575865	0.096614	2.51508e-09	-0.0565449	0.0697246	0.417381	0.997337	3
ENSG00000100744	14	GSKIP	96829814	rs35941406	14	96829850	T	G	0.178571	0.0132753	0.0426066	0.75536	0.2559	0.0323894	2.77253e-15	0.0518769	0.166626	0.755545	0.337457	9
ENSG00000100522	14	GNPNAT1	53241912	rs62003474	14	53228531	A	G	0.361111	-0.0423765	0.0332447	0.202421	-0.329671	0.0486426	1.22342e-11	0.128542	0.10261	0.210308	0.616904	10
ENSG00000100439	14	ABHD4	23067146	rs8011143	14	23067931	C	T	0.266865	-0.00722448	0.0416613	0.862329	-0.370832	0.0553791	2.13847e-11	0.0194818	0.112383	0.862375	0.775971	17
ENSG00000258727	14	RP11-66N24.3	24030306	rs2281679	14	24032091	C	G	0.248016	-0.0268843	0.0384942	0.484927	0.450928	0.0805893	2.20137e-08	-0.0596199	0.086029	0.488296	NA	NA
ENSG00000187630	14	DHRS4L2	24439148	rs7153995	14	24411962	T	C	0.0109127	-0.0464374	0.10483	0.657782	-0.572006	0.0874556	6.13025e-11	0.0811834	0.183687	0.658514	0.675864	3
ENSG00000151748	14	SAV1	51098776	rs1494181	14	51056600	T	C	0.723214	0.0130638	0.0365735	0.720946	0.375551	0.0569774	4.36204e-11	0.0347857	0.0975291	0.721339	0.901559	12
ENSG00000187105	14	HEATR4	73945189	rs11626972	14	74033594	G	A	0.623016	0.0457904	0.043302	0.290299	-0.386918	0.0596192	8.59368e-11	-0.118347	0.113391	0.296623	0.891866	5
ENSG00000100867	14	DHRS2	24099324	rs10131488	14	24159570	A	G	0.535714	0.0169912	0.0344458	0.62182	0.948915	0.102215	1.63945e-20	0.0179059	0.0363514	0.62231	0.856469	17
ENSG00000166165	14	CKB	103985996	rs2403194	14	104011429	A	G	0.332341	-0.0211708	0.0393426	0.590499	-0.522366	0.0751102	3.53415e-12	0.0405287	0.0755413	0.591606	0.527654	20
ENSG00000256053	14	APOPT1	104029299	rs59281218	14	104036339	A	G	0.0902778	0.0316183	0.0496741	0.52444	0.41374	0.0595572	3.73309e-12	0.0764207	0.120564	0.526172	0.0915718	10
ENSG00000259444	14	RP11-736N17.8	103561060	rs11624069	14	103563547	C	T	0.597222	-0.0531845	0.0348973	0.127501	0.371019	0.0601775	7.02994e-10	-0.143347	0.096889	0.139007	0.219277	4
ENSG00000205436	14	EXOC3L4	103566481	rs744153	14	103576444	G	C	0.630952	-0.00924774	0.0392745	0.813848	0.581523	0.0637112	7.01117e-20	-0.0159026	0.0675598	0.813909	NA	NA
ENSG00000259775	14	RP11-45P15.4	103798011	rs11847162	14	103813057	A	G	0.315476	-0.0417887	0.0390715	0.284825	0.579077	0.100615	8.64456e-09	-0.0721643	0.0686272	0.29301	0.346395	5
ENSG00000215256	14	DHRS4-AS1	24407940	rs73600715	14	24420204	C	T	0.135913	-0.0543936	0.0664696	0.413172	0.427717	0.0571965	7.54435e-14	-0.127172	0.156333	0.415951	0.552183	6
ENSG00000100908	14	EMC9	24608174	rs2236352	14	24610733	C	T	0.635913	0.0192045	0.0336802	0.568541	-0.920069	0.0746351	6.43685e-35	-0.0208729	0.0366453	0.568954	0.555127	11
ENSG00000157379	14	DHRS1	24759804	rs55982310	14	24768952	C	A	0.133929	0.112673	0.0516288	0.0290817	-0.204244	0.0342668	2.51627e-09	-0.551659	0.269191	0.040431	0.979289	4
ENSG00000213903	14	LTB4R	24780656	rs2281472	14	24775846	T	C	0.848214	-0.0801483	0.0427821	0.0610127	0.38141	0.0611474	4.44463e-10	-0.210137	0.117118	0.0727766	NA	NA
ENSG00000171723	14	GPHN	66974125	rs61989619	14	67243653	A	G	0.0555556	-0.0303212	0.079487	0.70286	0.380378	0.0687651	3.17401e-08	-0.0797133	0.209465	0.703532	0.972196	10
ENSG00000054690	14	PLEKHH1	68000018	rs112820703	14	68003993	A	G	0.137897	0.0502521	0.0566862	0.37535	0.93097	0.116801	1.57968e-15	0.0539782	0.0612648	0.378283	0.482372	4
ENSG00000100554	14	ATP6V1D	67761088	rs7158751	14	67772057	G	A	0.418651	-0.0458133	0.0335956	0.172672	0.468564	0.0696079	1.67951e-11	-0.0977738	0.0731555	0.181379	0.906299	13
ENSG00000258701	14	LINC00638	105287538	rs12889498	14	105302536	A	G	0.634921	0.0236814	0.0408058	0.561683	-0.519822	0.079306	5.5778e-11	-0.0455567	0.0788067	0.563208	0.564403	3
ENSG00000205978	14	NYNRIN	24867992	rs11621792	14	24871926	T	C	0.0535714	0.0187496	0.0756091	0.804149	0.551458	0.0623355	9.02203e-19	0.0340001	0.137161	0.804225	0.965607	8
ENSG00000165953	14	SERPINA12	94953611	rs78913970	14	94975862	T	C	0.0535714	-0.0164569	0.0818912	0.84073	1.38479	0.248868	2.63135e-08	-0.011884	0.0591747	0.840832	NA	NA
ENSG00000187097	14	ENTPD5	74424713	rs73301500	14	74473413	C	T	0.165675	-0.0333642	0.0399042	0.403095	-0.470984	0.0692221	1.01788e-11	0.0708393	0.0853625	0.406615	0.484751	14
ENSG00000260711	14	RP11-747H7.3	92223103	rs1884840	14	92309325	G	A	0.530754	-0.00508399	0.0344818	0.882785	-0.430863	0.0737212	5.08112e-09	0.0117996	0.0800551	0.882822	0.763845	5
ENSG00000165929	14	TC2N	92246095	rs10151688	14	92312369	G	A	0.531746	-0.00746831	0.034524	0.828737	-0.498602	0.071638	3.40233e-12	0.0149785	0.069275	0.828818	0.735111	8
ENSG00000092200	14	RPGRIP1	21756098	rs10138029	14	21783437	C	T	0.573413	-0.00297929	0.0336717	0.929495	0.614378	0.072513	2.39841e-17	-0.00484928	0.0548092	0.929499	0.154031	7
ENSG00000271780	14	RP11-1017G21.5	102414684	rs2474679	14	102414829	T	C	0.0793651	-0.0233922	0.0746986	0.754164	0.79906	0.135921	4.1316e-09	-0.0292746	0.0936156	0.7545	NA	NA
ENSG00000133985	14	TTC9	71108504	rs1205236	14	71129499	T	C	0.269841	0.0239882	0.0379355	0.527163	0.411381	0.0693937	3.06236e-09	0.0583114	0.0927381	0.529497	0.585454	5
ENSG00000092020	14	PPP2R3C	35554673	rs74970204	14	35602273	G	T	0.388889	0.024431	0.033581	0.466904	0.493429	0.0730184	1.40302e-11	0.0495127	0.0684497	0.469468	0.765143	11
ENSG00000092036	14	HAUS4	23415437	rs1951120	14	23429713	C	T	0.201389	-0.000505121	0.0420704	0.99042	0.353091	0.0479824	1.85616e-13	-0.00143057	0.119149	0.99042	0.93938	10
ENSG00000119673	14	ACOT2	74034324	rs11626972	14	74033594	G	A	0.623016	0.0457904	0.043302	0.290299	-0.380561	0.0479748	2.14738e-15	-0.120323	0.114791	0.29455	0.390587	8
ENSG00000174373	14	RALGAPA1	36007558	rs12164885	14	36039043	T	C	0.10119	0.0671642	0.068131	0.324226	0.610732	0.084834	6.05921e-13	0.109973	0.112597	0.32872	0.271564	14
ENSG00000100577	14	GSTZ1	77787227	rs8016187	14	77790872	A	T	0.447421	0.0399377	0.0334109	0.23195	-0.335988	0.0432119	7.52368e-15	-0.118866	0.100609	0.237416	0.331951	18
ENSG00000100580	14	TMED8	77801364	rs1544707	14	77832883	G	A	0.595238	-0.0294632	0.0352378	0.403085	-0.410542	0.0587821	2.86619e-12	0.0717666	0.0864453	0.406428	0.144051	20
ENSG00000183092	14	BEGAIN	101003486	rs12893951	14	101005215	C	T	0.709325	0.0199313	0.0373199	0.593295	-0.425702	0.0755752	1.77276e-08	-0.0468198	0.0880599	0.594946	0.990902	8
ENSG00000258289	14	CHURC1	65381079	rs2412065	14	65407657	G	C	0.128968	0.0298932	0.0491883	0.543367	0.767443	0.0593217	2.78366e-38	0.0389517	0.0641644	0.543811	0.0905884	15
ENSG00000140043	14	PTGR2	74318547	rs12893501	14	74457162	T	C	0.434524	-0.0203941	0.0339269	0.547761	-0.42412	0.0605002	2.37933e-12	0.0480857	0.0802872	0.549226	0.313321	14
ENSG00000259092	14	TRAV30	22636325	rs11157466	14	22711128	T	C	0.256944	-0.013522	0.0365009	0.711043	-0.493919	0.0887152	2.5847e-08	0.027377	0.074064	0.711651	0.767226	4
ENSG00000223648	14	IGHV3-64	107113741	rs28378320	14	107216845	C	T	0.501984	0.00249663	0.0366858	0.945742	0.419405	0.073909	1.39005e-08	0.00595279	0.0874773	0.945746	0.923309	4
ENSG00000092096	14	SLC22A17	23815515	rs111871101	14	23822295	C	T	0.0902778	-0.00154153	0.0758664	0.983789	1.25369	0.167234	6.54861e-14	-0.00122959	0.0605147	0.983789	0.88523	5
ENSG00000100505	14	TRIM9	51441980	rs6572720	14	51496202	C	T	0.0218254	0.144012	0.114519	0.20856	1.07569	0.115308	1.07066e-20	0.133879	0.107424	0.212667	0.166815	10
ENSG00000259721	15	RP11-758N13.1	33009471	rs11071915	15	32995173	C	T	0.753968	-0.0293648	0.0405844	0.469344	0.98756	0.0847197	2.11877e-31	-0.0297347	0.0411747	0.470197	0.852135	20
ENSG00000166140	15	ZFYVE19	41099284	rs17657877	15	41104874	C	G	0.247024	0.0764751	0.0380719	0.0445687	-0.564481	0.053471	4.726e-26	-0.135479	0.0686559	0.0484616	0.234406	20
ENSG00000261064	15	RP11-1000B6.3	32828248	rs62001769	15	32920064	A	G	0.196429	0.0330481	0.046069	0.473151	-0.513252	0.0939675	4.70761e-08	-0.0643896	0.0905299	0.476928	NA	NA
ENSG00000270055	15	CTD-3092A11.2	30780166	rs78884938	15	31510885	T	C	0.14881	-0.0222803	0.0592293	0.706791	-1.05998	0.181614	5.33248e-09	0.0210195	0.0559937	0.707369	0.514679	9
ENSG00000166923	15	GREM1	33010175	rs1124774	15	32995764	G	C	0.752976	-0.0285652	0.0405761	0.481438	0.958222	0.106167	1.78758e-19	-0.0298106	0.0424738	0.482767	0.514854	10
ENSG00000140323	15	DISP2	40650436	rs12913300	15	40655444	T	C	0.134921	0.115131	0.0535392	0.0315232	0.757859	0.112253	1.46468e-11	0.151916	0.0741423	0.0404641	0.101992	8
ENSG00000259479	15	CTD-2008A1.2	45118569	rs4774514	15	45374055	T	C	0.0436508	-0.0263343	0.0756681	0.727822	1.2361	0.154057	1.02651e-15	-0.0213043	0.0612728	0.728068	0.323677	6
ENSG00000244879	15	GABPB1-AS1	50647525	rs6493429	15	50637094	G	A	0.0396825	0.151763	0.0943515	0.107728	0.702792	0.0598347	7.44321e-32	0.215943	0.135505	0.111023	0.0728532	7
ENSG00000232653	15	GOLGA8N	32885657	rs28457217	15	32931921	A	G	0.196429	0.0313605	0.0431807	0.467678	-0.431529	0.0705556	9.586e-10	-0.072673	0.100767	0.470789	0.722615	3
ENSG00000188779	15	SKOR1	68112042	rs12912845	15	67776950	A	G	0.0625	0.106681	0.0711225	0.133625	0.421948	0.0758366	2.63794e-08	0.25283	0.174575	0.147545	0.252201	5
ENSG00000128944	15	KNSTRN	40674922	rs8033938	15	40703114	G	A	0.0188492	-0.154152	0.133066	0.246675	0.891068	0.101952	2.32938e-18	-0.172997	0.150639	0.250796	0.507801	5
ENSG00000259471	15	RP11-321F6.1	66874528	rs16950021	15	66867861	G	A	0.519841	0.0219065	0.033176	0.509053	0.679499	0.0891362	2.47545e-14	0.0322392	0.049007	0.510636	0.328903	12
ENSG00000128918	15	ALDH1A2	58245622	rs12908474	15	58672134	T	C	0.297619	-0.0060743	0.0375818	0.871598	0.451108	0.0749387	1.74747e-09	-0.0134653	0.08334	0.871644	0.18467	13
ENSG00000138621	15	PPCDC	75315896	rs7172065	15	75321910	T	C	0.364087	-0.00466793	0.0353466	0.894935	0.671507	0.0992549	1.32868e-11	-0.00695142	0.0526478	0.894955	0.804242	15
ENSG00000259237	15	RP11-209E8.1	53408562	rs4776115	15	53415139	T	C	0.228175	0.04711	0.0387357	0.223911	0.943289	0.0846645	7.8787e-29	0.0499423	0.0413084	0.226659	0.217323	20
ENSG00000140367	15	UBE2Q2	76135622	rs4886754	15	76284058	T	C	0.861111	0.0871727	0.0497655	0.0798307	-0.372193	0.0676191	3.7073e-08	-0.234214	0.140316	0.0950811	0.634255	4
ENSG00000259422	15	RP11-593F23.1	76467232	rs4886787	15	76539838	G	C	0.589286	0.0353685	0.0335679	0.292047	-0.777054	0.0875582	7.01114e-19	-0.0455161	0.0435023	0.295426	0.779174	20
ENSG00000140474	15	ULK3	75128457	rs2290574	15	75135447	C	T	0.733135	-0.0717303	0.0359572	0.0460553	-0.434683	0.0610632	1.09044e-12	0.165017	0.0859072	0.0547468	0.0865313	12
ENSG00000260274	15	RP11-817O13.8	75660496	rs11638974	15	75799306	A	G	0.441468	0.026249	0.0330866	0.42758	0.473773	0.0803106	3.65132e-09	0.0554042	0.0704651	0.431713	0.322235	14
ENSG00000166035	15	LIPC	58702768	rs2070895	15	58723939	A	G	0.416667	0.0637076	0.0330421	0.0538456	-0.374822	0.0592762	2.56012e-10	-0.169968	0.092161	0.0651473	0.279245	8
ENSG00000247982	15	LINC00926	57592563	rs2248886	15	57594933	T	A	0.505952	-0.0389624	0.0340374	0.252337	-0.335009	0.0548084	9.81624e-10	0.116303	0.103368	0.260533	0.0523706	19
ENSG00000198794	15	SCAMP5	75249560	rs7168638	15	75280826	C	T	0.40377	0.00410788	0.0346501	0.905629	1.4742	0.120872	3.25087e-34	0.00278651	0.0235055	0.905634	0.830047	20
ENSG00000259728	15	LINC00933	85113880	rs3860264	15	84945016	C	T	0.30754	0.0385235	0.0386523	0.318925	0.628652	0.0793671	2.35961e-15	0.0612795	0.0619692	0.322727	0.683488	20
ENSG00000166922	15	SCG5	32933877	rs7170561	15	32968923	C	A	0.606151	0.00343032	0.0351117	0.922173	0.317815	0.0464217	7.58023e-12	0.0107934	0.11049	0.92218	0.338539	6
ENSG00000255769	15	RP11-152F13.3	82765134	rs17356528	15	83305550	G	A	0.232143	-0.0155954	0.0361148	0.665866	0.452312	0.0815408	2.90511e-08	-0.0344793	0.0800865	0.666813	0.884088	8
ENSG00000140386	15	SCAPER	76640526	rs7178250	15	77099107	C	T	0.581349	0.0270758	0.0333725	0.417181	0.678762	0.0662681	1.27678e-24	0.03989	0.0493207	0.418637	0.668381	16
ENSG00000197978	15	GOLGA6L9	82722223	rs11855735	15	83296545	T	A	0.467262	-0.0151754	0.0330718	0.646332	-0.519736	0.0692989	6.38595e-14	0.0291983	0.0637509	0.646948	0.840244	12
ENSG00000176700	15	SCAND2P	85174682	rs3748374	15	85184243	G	A	0.373016	-0.00159246	0.0329512	0.961455	0.70057	0.0907286	1.14875e-14	-0.00227309	0.0470358	0.961456	0.415272	13
ENSG00000169609	15	C15orf40	83657193	rs2123157	15	83663941	C	T	0.578373	0.0138523	0.0343693	0.686918	-0.447759	0.0570713	4.30859e-15	-0.030937	0.0768597	0.687307	0.536379	18
ENSG00000230373	15	GOLGA6L5	85051116	rs150968	15	85075866	T	G	0.956349	-0.0118688	0.141193	0.933008	-0.686018	0.0856937	1.19015e-15	0.017301	0.205827	0.933012	0.90202	8
ENSG00000140400	15	MAN2C1	75648133	rs12916964	15	75792297	A	T	0.344246	0.040809	0.0335229	0.223472	0.844039	0.0689233	1.76342e-34	0.0483497	0.039913	0.225751	0.686846	20
ENSG00000140319	15	SRP14	40327940	rs2307101	15	40322460	T	C	0.18254	-0.0666364	0.0400237	0.0959268	0.506235	0.0815938	5.49305e-10	-0.131631	0.0818587	0.107828	0.21152	12
ENSG00000259416	15	RP11-158M2.5	86298172	rs62024513	15	85932267	G	A	0.294643	-0.0438279	0.034625	0.205589	-0.379536	0.0612766	5.87241e-10	0.115478	0.0931154	0.214918	0.17523	16
ENSG00000197696	15	NMB	85198360	rs17598603	15	85200211	G	C	0.137897	0.0223239	0.0541239	0.680003	-0.458342	0.0790129	6.59802e-09	-0.0487058	0.118384	0.680764	0.888283	4
ENSG00000259582	15	RP11-461F11.3	98096514	rs57741805	15	98299231	A	G	0.0823413	-0.012381	0.0566001	0.826848	0.419559	0.0745214	1.80162e-08	-0.0295096	0.135006	0.826977	0.40311	5
ENSG00000248441	15	CTD-2536I1.1	95819690	rs2397454	15	95799118	A	C	0.162698	0.101922	0.0481829	0.0344025	0.389351	0.063373	8.05686e-10	0.261774	0.130881	0.045491	0.988289	9
ENSG00000182253	15	SYNM	99638420	rs4965220	15	99755690	T	C	0.0823413	-0.0513163	0.0507113	0.31157	-0.500649	0.0861158	6.11173e-09	0.1025	0.102814	0.318793	0.588035	12
ENSG00000103852	15	TTC23	99676528	rs2084900	15	99774542	G	A	0.371032	-0.0115001	0.0364318	0.75226	-0.321746	0.0562679	1.07717e-08	0.0357428	0.113404	0.752624	0.866524	11
ENSG00000251209	15	LINC00923	98285448	rs57741805	15	98299231	A	G	0.0823413	-0.012381	0.0566001	0.826848	0.626084	0.0733219	1.35575e-17	-0.0197753	0.090433	0.826904	0.716419	18
ENSG00000188388	15	GOLGA6L3	85783703	rs4125566	15	85086958	C	T	0.321429	0.0470918	0.0356095	0.186019	0.836838	0.111572	6.3602e-14	0.0562735	0.0432088	0.192793	0.278331	17
ENSG00000242866	15	STRC	43891596	rs59206750	15	43853603	A	G	0.419643	0.0265755	0.0339029	0.433115	0.554962	0.098137	1.55874e-08	0.0478871	0.0616746	0.437485	0.965116	19
ENSG00000260776	15	RP11-114H24.2	78206559	rs28722697	15	78237071	A	C	0.174603	0.0626806	0.04928	0.203399	1.0948	0.0809878	1.22311e-41	0.057253	0.0452116	0.205393	0.900671	18
ENSG00000136425	15	CIB2	78396948	rs11547207	15	78423596	C	A	0.135913	-0.0213887	0.0434065	0.622187	0.83517	0.0807204	4.34267e-25	-0.02561	0.0520322	0.622581	0.6592	7
ENSG00000184206	15	GOLGA6L4	84904525	rs62029643	15	85062472	A	G	0.320437	0.0466492	0.0359645	0.194601	0.801361	0.104883	2.1636e-14	0.0582125	0.0455214	0.20097	0.724151	20
ENSG00000166763	15	STRCP1	43991686	rs2254927	15	43847137	G	A	0.420635	0.0264793	0.033755	0.432773	0.619815	0.0671439	2.67768e-20	0.0427213	0.0546561	0.434427	0.960114	20
ENSG00000259520	15	CTD-2651B20.3	45543884	rs2413771	15	45553140	G	A	0.118056	0.0806777	0.0751899	0.283277	0.507793	0.080607	2.98395e-10	0.158879	0.150204	0.290168	0.334512	15
ENSG00000259433	15	CTD-2651B20.4	45622407	rs1719245	15	45623782	C	T	0.884921	-0.0630242	0.0753532	0.40294	-0.416714	0.0550221	3.63081e-14	0.151241	0.181926	0.405787	0.922494	11
ENSG00000138600	15	SPPL2A	50999506	rs12906219	15	51006910	G	A	0.118056	-0.0266795	0.0422357	0.527597	-0.713948	0.0840291	1.95499e-17	0.037369	0.0593212	0.528732	0.207054	11
ENSG00000271044	15	RP11-255M6.1	85483735	rs58848301	15	85472799	A	T	0.0257937	0.181883	0.12089	0.132445	-0.403109	0.0730991	3.49662e-08	-0.451201	0.310855	0.146646	0.0521753	5
ENSG00000259531	15	RP11-295H24.3	49657321	rs17476940	15	49624784	C	G	0.046627	0.0193242	0.064295	0.763753	0.661317	0.092016	6.62391e-13	0.0292208	0.0973076	0.763954	0.826357	3
ENSG00000168803	15	ADAL	43622872	rs1123947	15	43625433	T	C	0.468254	0.0265102	0.0330503	0.422486	-0.653515	0.0779959	5.3451e-17	-0.0405656	0.0508043	0.4246	0.92437	20
ENSG00000137877	15	SPTBN5	42140345	rs1704391	15	42204258	C	A	0.105159	-0.0483638	0.0478543	0.312186	-0.446698	0.0606439	1.75933e-13	0.10827	0.108133	0.316698	0.212436	20
ENSG00000103855	15	CD276	73976307	rs8041523	15	73982556	T	C	0.361111	-0.0440547	0.0330191	0.182132	0.703703	0.0639916	3.95944e-28	-0.0626041	0.047266	0.185335	0.877764	18
ENSG00000157823	15	AP3S2	90373831	rs12440156	15	90420673	A	G	0.801587	-0.0102626	0.0402815	0.798899	-0.79768	0.0692839	1.13194e-30	0.0128656	0.0505107	0.798947	0.787152	11
ENSG00000180953	15	ST20	80191182	rs36043829	15	80233465	G	A	0.252976	-0.000742149	0.0402958	0.985306	-0.503249	0.0646304	6.88567e-15	0.00147472	0.0800715	0.985306	0.694098	7
ENSG00000090487	15	SPG21	65255362	rs11071822	15	65282191	A	G	0.857143	-0.0213676	0.0528927	0.686227	0.490538	0.0594457	1.55936e-16	-0.0435595	0.107955	0.686583	0.695409	20
ENSG00000128833	15	MYO5C	52484519	rs149336329	15	52587740	T	G	0.0386905	0.169327	0.0770856	0.0280479	1.59095	0.197403	7.66579e-16	0.106431	0.05022	0.0340648	0.310459	6
ENSG00000259772	15	RP11-16E12.2	31514202	rs6493543	15	31537496	G	T	0.576389	0.00858542	0.034506	0.803508	0.397992	0.0694632	1.00706e-08	0.0215718	0.0867819	0.803689	0.664312	3
ENSG00000103811	15	CTSH	79213400	rs1036938	15	79237247	G	C	0.0952381	0.0789788	0.0516449	0.126198	0.485828	0.0597624	4.31696e-16	0.162565	0.108167	0.132864	0.224029	5
ENSG00000128891	15	C15orf57	40820882	rs13329076	15	40853666	T	C	0.093254	0.128769	0.0850893	0.130194	-0.645097	0.0583849	2.2159e-28	-0.199612	0.133133	0.133785	0.342662	9
ENSG00000270127	15	RP11-526I2.5	101087972	rs12904576	15	101094127	C	T	0.152778	-0.0197881	0.0552035	0.720001	-0.94281	0.0698041	1.43126e-41	0.0209884	0.0585727	0.720095	0.258276	14
ENSG00000259205	15	PRKXP1	101093734	rs12904576	15	101094127	C	T	0.152778	-0.0197881	0.0552035	0.720001	-0.807859	0.0753849	8.52025e-27	0.0244945	0.0683713	0.720151	0.261281	13
ENSG00000156232	15	WHAMM	83478380	rs8025432	15	83481579	C	A	0.472222	-0.0468603	0.0340646	0.168937	0.730644	0.0610661	5.43267e-33	-0.0641356	0.0469298	0.171742	0.655107	20
ENSG00000271725	15	RP11-761I4.4	81595556	rs1131445	15	81601782	C	T	0.311508	0.00637178	0.0371968	0.863989	0.435046	0.076148	1.10894e-08	0.0146462	0.0855393	0.864049	0.91081	12
ENSG00000185043	15	CIB1	90773207	rs8041338	15	90775913	T	C	0.806548	0.012281	0.0379218	0.74605	0.382782	0.0423939	1.72972e-19	0.0320835	0.0991326	0.746209	0.811704	14
ENSG00000185596	15	WASH3P	102501356	rs2203348	15	102366849	A	G	0.22619	-0.0310967	0.0460516	0.499512	-0.518335	0.0922294	1.90888e-08	0.0599934	0.0894842	0.50258	0.89067	6
ENSG00000182054	15	IDH2	90626277	rs61302266	15	90652294	T	G	0.218254	0.0292557	0.0447665	0.513423	-0.248749	0.0444052	2.12132e-08	-0.117611	0.181187	0.516264	0.398436	5
ENSG00000196391	15	ZNF774	90895477	rs2601173	15	90916032	T	C	0.824405	-0.0137779	0.0426328	0.746562	0.462545	0.062655	1.55445e-13	-0.0297872	0.0922583	0.746796	0.871483	20
ENSG00000140575	15	IQGAP1	90931450	rs16944424	15	90983465	G	A	0.205357	0.0702035	0.0413019	0.0891764	0.398001	0.0461953	6.95695e-18	0.17639	0.105774	0.0953912	0.676362	20
ENSG00000175265	15	GOLGA8A	34671269	rs77904890	15	34712643	A	G	0.178571	-0.020853	0.0483431	0.66621	0.928823	0.150732	7.17941e-10	-0.022451	0.0521751	0.666976	0.996282	4
ENSG00000183060	15	LYSMD4	100255902	rs2924787	15	100273422	G	C	0.415675	0.00784862	0.0338919	0.816866	-0.729096	0.0687509	2.82804e-26	-0.0107649	0.0464959	0.816909	0.379928	20
ENSG00000140265	15	ZSCAN29	43650370	rs2467737	15	43737188	A	G	0.386905	0.0424608	0.0337373	0.208186	-0.370927	0.0620379	2.24459e-09	-0.114472	0.0929472	0.218105	0.814131	11
ENSG00000197562	16	RAB40C	639357	rs8060585	16	635794	G	C	0.637897	0.0176961	0.0362047	0.624997	-0.261566	0.0473431	3.29679e-08	-0.0676544	0.138956	0.626345	0.983383	3
ENSG00000161996	16	WDR90	699311	rs34775748	16	706668	A	G	0.673611	-0.0246468	0.0354476	0.486866	0.423325	0.0634813	2.58433e-11	-0.0582219	0.0841901	0.489218	0.287075	19
ENSG00000100726	16	TELO2	1543345	rs45457991	16	1556500	G	A	0.0575397	-0.037062	0.0815823	0.649621	-0.821744	0.0804584	1.72926e-24	0.0451016	0.0993776	0.649943	0.724149	20
ENSG00000127578	16	WFIKKN1	679239	rs1984395	16	678843	T	C	0.619048	0.0233113	0.0371961	0.530848	0.574667	0.0701048	2.45944e-16	0.0405649	0.0649153	0.532043	0.494335	20
ENSG00000268836	16	LA16c-OS12.2	235747	rs56308933	16	235579	T	C	0.318452	-0.0284988	0.0383222	0.457081	0.469854	0.0786004	2.26231e-09	-0.0606546	0.0821907	0.46053	0.986323	7
ENSG00000255198	16	SNHG9	2014960	rs2302176	16	2014954	T	C	0.541667	-0.00297277	0.034787	0.931898	0.604708	0.0701613	6.76408e-18	-0.00491604	0.0575298	0.931902	0.15434	7
ENSG00000255513	16	AC005363.9	2013746	rs72764893	16	2013756	C	T	0.014881	-0.00930479	0.0927605	0.920098	0.830207	0.102296	4.83016e-16	-0.0112078	0.11174	0.920104	0.990759	6
ENSG00000103249	16	CLCN7	1494935	rs8047904	16	1517852	G	C	0.0109127	-0.0719172	0.105194	0.494187	-0.484602	0.0779952	5.19072e-10	0.148405	0.218383	0.496782	NA	NA
ENSG00000167965	16	MLST8	2254249	rs12922719	16	2255763	C	A	0.0565476	-0.0903218	0.094632	0.339854	0.496596	0.0790319	3.31062e-10	-0.181882	0.192747	0.345359	NA	NA
ENSG00000262185	16	RP11-462G12.1	3997610	rs879620	16	4015729	T	C	0.300595	-0.0109495	0.0350741	0.754903	-0.49246	0.0901562	4.70019e-08	0.0222343	0.0713385	0.755289	0.29277	6
ENSG00000158865	16	SLC5A11	24857162	rs11642954	16	24824248	A	G	0.130952	-0.059542	0.0616553	0.334182	0.800753	0.12592	2.02793e-10	-0.0743575	0.0778794	0.33969	0.68502	7
ENSG00000262801	16	U91319.1	13340173	rs2214255	16	13339235	G	C	0.308532	0.00951077	0.0387414	0.806074	0.702521	0.0985673	1.02341e-12	0.0135381	0.055179	0.806187	0.791337	4
ENSG00000102858	16	MGRN1	4666494	rs841227	16	4734513	T	C	0.640873	-0.029336	0.0352604	0.405419	0.391617	0.0613453	1.72736e-10	-0.0749099	0.0907994	0.409369	0.978553	19
ENSG00000260735	16	RP11-72I8.1	15188268	rs56181684	16	15173029	C	A	0.498016	-0.0464152	0.04037	0.25025	-0.74917	0.0952901	3.78082e-15	0.0619555	0.0544595	0.255269	0.834908	8
ENSG00000155592	16	ZKSCAN2	25247322	rs2042272	16	25335672	T	C	0.611111	-0.067833	0.0349998	0.0526114	-0.564903	0.0863876	6.18608e-11	0.120079	0.0646212	0.0631406	0.452268	12
ENSG00000103550	16	KNOP1	19714902	rs3829539	16	19722366	C	T	0.213294	-0.0257592	0.0397261	0.516714	0.698891	0.0683538	1.53849e-24	-0.0368573	0.0569558	0.517554	0.943327	6
ENSG00000188599	16	NPIPP1	15198178	rs2941258	16	15158346	T	C	0.730159	-0.015012	0.0416502	0.718525	-0.529242	0.0735957	6.42183e-13	0.0283651	0.0787966	0.718863	0.565272	5
ENSG00000077238	16	IL4R	27324989	rs8052962	16	27326842	G	T	0.386905	0.0931937	0.0374808	0.012903	0.290099	0.0409001	1.31362e-12	0.321248	0.136909	0.0189537	0.990588	6
ENSG00000262587	16	RP11-266L9.4	25043202	rs11074669	16	25043277	A	G	0.646825	0.000598341	0.0347136	0.986248	0.484336	0.0798788	1.33287e-09	0.00123538	0.0716728	0.986248	NA	NA
ENSG00000131797	16	CLUHP3	31711911	rs55794034	16	31814910	C	T	0.584325	0.028773	0.0333359	0.38807	-0.43501	0.0692196	3.28932e-10	-0.0661433	0.0773519	0.392498	0.648834	9
ENSG00000261538	16	RP11-3M1.1	48198863	rs73546437	16	48259758	T	C	0.0426587	-0.292586	0.831039	0.724785	0.958865	0.133824	7.77065e-13	-0.305138	0.867736	0.725102	0.508284	3
ENSG00000102910	16	LONP2	48278207	rs4325548	16	48272826	T	C	0.0188492	-1.01609	0.979366	0.299505	0.500591	0.0850263	3.92114e-09	-2.02978	1.98656	0.306897	NA	NA
ENSG00000234719	16	RP11-166B2.1	12021230	rs393329	16	12070422	C	T	0.12004	0.0706721	0.0438438	0.106982	-0.925902	0.0809874	2.87144e-30	-0.0763278	0.0478209	0.110462	0.0609098	20
ENSG00000140859	16	KIFC3	57792129	rs2967120	16	57823029	T	C	0.417659	0.0208972	0.0352911	0.553758	0.303555	0.0538183	1.69685e-08	0.0688416	0.116898	0.555927	0.242709	7
ENSG00000261707	16	RP11-264M12.2	77775365	rs1133110	16	77776059	G	A	0.290675	-0.0131118	0.0359324	0.715186	-0.574971	0.0676884	1.99001e-17	0.0228043	0.0625519	0.715436	0.275461	10
ENSG00000228695	16	CES1P1	55794460	rs12599993	16	55787803	T	C	0.240079	-0.009156	0.047508	0.847174	0.870481	0.13378	7.67758e-11	-0.0105183	0.0546007	0.84724	0.211127	6
ENSG00000260135	16	RP11-212I21.2	55461470	rs16955080	16	55463202	T	C	0.281746	0.0101378	0.038701	0.793358	1.03015	0.109042	3.4788e-21	0.00984109	0.0375828	0.793436	0.363079	20
ENSG00000226232	16	RP11-419C5.2	70010291	rs7204166	16	70103639	C	A	0.970238	-0.110059	0.085525	0.198144	-0.509616	0.0604432	3.41802e-17	0.215965	0.169766	0.203326	0.413157	12
ENSG00000135698	16	MPHOSPH6	82181403	rs7205534	16	82201618	A	G	0.764881	-0.0134129	0.0374418	0.720168	-0.518419	0.0570549	1.0245e-19	0.0258727	0.0722792	0.720377	0.30909	18
ENSG00000261241	16	RP11-883G14.1	50918120	rs9935279	16	50912761	T	C	0.181548	0.00122478	0.0464576	0.978968	0.509464	0.0888484	9.80411e-09	0.00240406	0.0911901	0.978968	0.960982	8
ENSG00000157322	16	CLEC18A	69984810	rs4985460	16	69964374	A	G	0.111111	0.115452	0.0471504	0.0143413	-0.90501	0.0900747	9.43908e-24	-0.12757	0.0536242	0.0173614	0.343819	15
ENSG00000205078	16	SYCE1L	77233294	rs74027187	16	77248147	T	G	0.402778	0.0415335	0.0348184	0.232923	0.786722	0.0958235	2.2098e-16	0.0527931	0.0447223	0.237815	0.992166	20
ENSG00000168807	16	SNTB2	69221032	rs12929900	16	69287316	G	A	0.0396825	0.0590684	0.0670865	0.378599	-0.300244	0.0529074	1.38773e-08	-0.196735	0.226113	0.384262	0.673706	15
ENSG00000158717	16	RNF166	88762903	rs11640063	16	88767290	T	C	0.0456349	-0.0552691	0.109229	0.612862	-0.362874	0.062475	6.31081e-09	0.152309	0.302151	0.614202	0.392619	6
ENSG00000104731	16	KLHDC4	87730091	rs28367166	16	87755155	A	G	0.429563	0.0220098	0.0356749	0.537266	0.320488	0.0569716	1.85083e-08	0.0686759	0.111982	0.539693	0.731799	9
ENSG00000226180	16	AC010536.1	87727144	rs4417557	16	87792392	C	T	0.133929	0.0432939	0.0496473	0.383192	0.605537	0.106303	1.2242e-08	0.0714967	0.082944	0.388694	0.852068	13
ENSG00000261783	16	RP11-252K23.2	75413716	rs59800961	16	75422949	A	G	0.0595238	0.067169	0.0655097	0.305207	0.977835	0.104016	5.41221e-21	0.0686915	0.0673919	0.308068	0.752422	18
ENSG00000261390	16	RP11-345M22.2	79750622	rs4340340	16	79750617	C	T	0.449405	0.003087	0.033004	0.925479	-0.663517	0.0733564	1.49502e-19	-0.00465248	0.0497437	0.925483	0.847922	20
ENSG00000183793	16	NPIPA5	15457516	rs7405315	16	15181527	C	T	0.320437	-0.0346039	0.0394199	0.380036	0.700672	0.0846674	1.27825e-16	-0.0493867	0.0565758	0.382701	0.50759	4
ENSG00000272079	16	LA16c-380H5.5	3056121	rs12917920	16	3054088	C	G	0.530754	-0.00427757	0.0337238	0.899066	0.388622	0.0534332	3.51475e-13	-0.011007	0.0867911	0.899081	0.972833	17
ENSG00000263072	16	RP11-473M20.14	3166043	rs1053871	16	3181963	C	T	0.180556	0.0361465	0.0438229	0.409466	0.317902	0.0513963	6.19827e-10	0.113703	0.139071	0.413589	0.817925	7
ENSG00000167981	16	ZNF597	3486104	rs57077984	16	3491490	A	C	0.145833	-0.0528721	0.0455031	0.245258	0.540671	0.0962941	1.96804e-08	-0.0977898	0.0859436	0.255189	0.796262	13
ENSG00000103351	16	CLUAP1	3550924	rs11076781	16	3663231	A	G	0.268849	0.0153726	0.0348016	0.65869	0.483263	0.0846258	1.12587e-08	0.03181	0.0722289	0.659643	0.910704	20
ENSG00000262468	16	RP11-95P2.1	4295826	rs79431809	16	4299089	A	G	0.119048	0.0315805	0.0559245	0.572279	-0.337852	0.0589538	9.9962e-09	-0.0934744	0.166331	0.574132	0.494381	14
ENSG00000099377	16	HSD3B7	30996519	rs13708	16	31000809	A	G	0.904762	0.0259251	0.0571143	0.649889	-0.324409	0.0561115	7.40329e-09	-0.0799149	0.176598	0.650892	0.929952	4
ENSG00000232748	16	ZNF668	31072813	rs12597511	16	31145219	T	C	0.883929	0.0234815	0.0569828	0.68028	0.510473	0.0852783	2.15108e-09	0.0459995	0.111892	0.680994	0.774408	4
ENSG00000167395	16	ZNF646	31085743	rs4468641	16	31096876	C	A	0.112103	-0.023827	0.0573743	0.677929	0.315195	0.048171	6.0197e-11	-0.0755945	0.182394	0.67854	0.978447	14
ENSG00000151006	16	PRSS53	31094746	rs9923231	16	31107689	T	C	0.884921	0.0288092	0.0571845	0.614407	-0.679178	0.055675	3.14715e-34	-0.0424177	0.0842684	0.614708	0.994212	15
ENSG00000167397	16	VKORC1	31102163	rs9923231	16	31107689	T	C	0.884921	0.0288092	0.0571845	0.614407	-0.96205	0.0641514	7.73335e-51	-0.0299456	0.0594738	0.614606	0.999821	18
ENSG00000103510	16	KAT8	31127075	rs4527034	16	31131614	G	A	0.115079	-0.0247459	0.0569539	0.663933	0.316058	0.0520948	1.30336e-09	-0.0782954	0.180662	0.664739	0.765575	6
ENSG00000260306	16	RP11-645C24.5	21805416	rs4783352	16	21822469	G	A	0.460317	-0.0349085	0.0397697	0.38007	-0.598785	0.0795797	5.29861e-14	0.0582989	0.0668677	0.383288	0.774832	13
ENSG00000248124	16	RRN3P1	21807951	rs201885022	16	21811262	G	A	0.266865	0.0181283	0.0439681	0.680114	0.378398	0.0531342	1.06716e-12	0.047908	0.11639	0.680621	0.288855	20
ENSG00000197272	16	IL27	28510683	rs56354901	16	28523144	C	T	0.0843254	0.0939691	0.0509831	0.0653085	0.54517	0.0420268	1.76436e-38	0.172367	0.0944571	0.0680291	0.636161	20
ENSG00000259982	16	CDC37P1	28711615	rs12598357	16	28340945	G	A	0.468254	3.20084e-05	0.0399574	0.999361	0.570851	0.0839343	1.03777e-11	5.60714e-05	0.0699962	0.999361	0.117222	20
ENSG00000260953	16	RP11-426C22.6	29273594	rs56234416	16	29297454	C	T	0.468254	0.0136517	0.0376386	0.716825	-0.846292	0.086538	1.37989e-22	-0.0161312	0.0445053	0.717012	NA	NA
ENSG00000169203	16	RP11-231C14.4	29495010	rs12922786	16	30330888	C	T	0.0823413	0.110334	0.0529799	0.0372915	0.461882	0.0711493	8.48549e-11	0.238879	0.120462	0.0473651	0.973193	11
ENSG00000169592	16	INO80E	30006615	rs4787491	16	30015337	G	A	0.388889	0.0710137	0.0349798	0.0423428	-0.330716	0.0474974	3.33504e-12	-0.214727	0.110174	0.0512977	0.809583	8
ENSG00000169217	16	CD2BP2	30362087	rs4788413	16	30410445	T	C	0.912698	-0.105417	0.0545811	0.0534355	-0.312296	0.045971	1.09576e-11	0.337555	0.1817	0.063203	0.510304	11
ENSG00000153786	16	ZDHHC7	85007787	rs116511042	16	85030271	T	C	0.360119	-0.0775798	0.0340813	0.0228271	-0.494449	0.0850629	6.14553e-09	0.156902	0.0740247	0.0340411	0.298071	3
ENSG00000085721	16	RRN3	15153879	rs9927842	16	15153717	C	T	0.730159	-0.0150095	0.0405973	0.711593	0.509378	0.0754017	1.42318e-11	-0.0294663	0.079819	0.712005	0.584881	6
ENSG00000103227	16	LMF1	903634	rs111980103	16	1020874	T	C	0.0367063	-0.0106314	0.116996	0.927596	0.734441	0.106729	5.92844e-12	-0.0144755	0.159313	0.927602	0.522308	3
ENSG00000140623	16	2025-09-12	4827670	rs7546	16	4847317	T	C	0.31746	-0.00335291	0.0344239	0.922408	0.582721	0.0882303	3.98741e-11	-0.00575389	0.0590808	0.922417	0.412379	16
ENSG00000175643	16	RMI2	11343476	rs12597893	16	11426331	G	A	0.715278	0.0273838	0.0374924	0.465155	0.403451	0.0588161	6.90868e-12	0.0678739	0.0934546	0.467669	0.989602	5
ENSG00000255185	16	PDXDC2P	70044654	rs3192882	16	69975631	T	A	0.0843254	0.112878	0.0448538	0.0118498	-0.632166	0.0593484	1.7105e-26	-0.178558	0.0729059	0.0143193	0.666887	20
ENSG00000223496	16	EXOSC6	70284134	rs7192268	16	70382179	T	C	0.430556	0.0506979	0.034141	0.137555	-0.644747	0.0673104	9.82555e-22	-0.0786322	0.0535851	0.14226	0.183757	20
ENSG00000161981	16	SNRNP25	103010	rs7187013	16	98678	G	T	0.58631	0.0125915	0.0339227	0.710502	-0.330551	0.0489295	1.42183e-11	-0.0380925	0.102779	0.710918	0.97759	7
ENSG00000103148	16	NPRL3	134273	rs2541605	16	190237	T	C	0.529762	0.0196905	0.0338799	0.561115	-0.331647	0.0506843	6.01419e-11	-0.0593719	0.102559	0.562652	0.412836	4
ENSG00000132600	16	PRMT7	68344877	rs11075672	16	68384039	C	T	0.770833	0.0955761	0.0419225	0.0226178	-0.572087	0.0604705	3.0619e-21	-0.167066	0.0753777	0.0266654	0.326014	20
ENSG00000260932	16	RP11-483P21.6	83963401	rs4782567	16	83980506	C	T	0.826389	-0.0426752	0.0435321	0.32693	-0.566548	0.074214	2.27621e-14	0.075325	0.0774684	0.330886	0.8287	16
ENSG00000156886	16	ITGAD	31404633	rs8050500	16	31404571	C	T	0.627976	0.0764276	0.0343086	0.0259042	0.684412	0.0826666	1.24021e-16	0.111669	0.0519114	0.0314648	0.223585	7
ENSG00000156885	16	COX6A2	31439052	rs74015558	16	31556410	A	T	0.151786	-0.0170705	0.0559374	0.760235	-0.805144	0.130392	6.6248e-10	0.0212018	0.0695598	0.760519	0.243382	12
ENSG00000180185	16	FAHD1	1876968	rs10468430	16	1884724	G	A	0.173611	0.0497793	0.0391322	0.203344	1.17624	0.0826751	6.20625e-46	0.0423207	0.0334016	0.205146	0.668083	20
ENSG00000153060	16	TEKT5	10721358	rs1344514	16	10830753	A	G	0.518849	0.013892	0.0335695	0.679	-0.559127	0.0843329	3.35693e-11	-0.0248459	0.060156	0.679589	0.892188	9
ENSG00000103356	16	EARS2	23533335	rs631022	16	23410398	A	G	0.275794	0.0357336	0.0359125	0.319727	-0.279544	0.0495239	1.65534e-08	-0.127828	0.130449	0.32713	0.973841	5
ENSG00000166847	16	DCTN5	23652713	rs62032983	16	23653343	T	C	0.433532	-0.0348199	0.0347801	0.316757	0.542548	0.0660207	2.07181e-16	-0.0641785	0.0645791	0.320322	0.929811	12
ENSG00000261613	16	RP11-20I23.13	2604061	rs34998493	16	2730127	G	C	0.047619	0.0381589	0.0759805	0.615513	1.28241	0.103151	1.74365e-35	0.0297556	0.0592965	0.615801	0.404845	4
ENSG00000263335	16	AF001548.5	15820531	rs12596141	16	15821246	T	C	0.272817	0.00988142	0.0345483	0.774865	0.867398	0.0893139	2.68567e-22	0.011392	0.0398471	0.77496	0.306275	20
ENSG00000103245	16	NARFL	779753	rs2071951	16	783004	C	T	0.78869	-0.0456624	0.040986	0.265238	0.408604	0.0537648	2.96481e-14	-0.111752	0.101379	0.270324	0.162303	6
ENSG00000185324	16	CDK10	89747145	rs7192165	16	90032048	C	T	0.015873	0.305709	0.214651	0.154384	-0.35642	0.0596468	2.29372e-09	-0.857721	0.619111	0.165928	NA	NA
ENSG00000064270	16	ATP2C2	84402133	rs57399428	16	84411313	T	G	0.474206	0.0279658	0.0331039	0.398229	0.729517	0.092999	4.35188e-15	0.0383347	0.0456402	0.400946	0.173015	14
ENSG00000059122	16	FLYWCH1	2961938	rs9928222	16	2986323	C	T	0.517857	-0.0301168	0.0341974	0.378494	0.919452	0.0621106	1.39127e-49	-0.0327552	0.037259	0.379336	0.228911	20
ENSG00000180917	16	CMTR2	71315292	rs1424140	16	71375462	A	G	0.357143	0.00114125	0.0377048	0.975853	0.396667	0.0677942	4.88478e-09	0.0028771	0.0950553	0.975854	0.776917	11
ENSG00000222019	16	URAHP	90106169	rs11648422	16	90105004	G	T	0.207341	0.093381	0.05309	0.0785905	-0.790959	0.0597012	4.59578e-40	-0.11806	0.06771	0.0812255	0.887048	10
ENSG00000155393	16	HEATR3	50099852	rs8046856	16	50098887	C	A	0.643849	0.00531734	0.0337737	0.874898	0.352579	0.0467373	4.56332e-14	0.0150813	0.0958113	0.874925	0.732696	18
ENSG00000102934	16	PLLP	57290004	rs4635334	16	57316240	G	A	0.529762	0.00638896	0.0342447	0.851999	0.376737	0.0618136	1.09627e-09	0.0169587	0.0909407	0.852068	0.995373	5
ENSG00000157315	16	TMED6	69377151	rs153060	16	69377553	G	A	0.418651	0.0210275	0.0336205	0.531685	-0.876824	0.0779537	2.36885e-29	-0.0239814	0.0384027	0.532317	0.0288808	20
ENSG00000176715	16	ACSF3	89154783	rs28538054	16	89173583	G	C	0.508929	-0.0124307	0.033305	0.70897	-0.691009	0.0727833	2.22199e-21	0.0179892	0.0482349	0.709186	0.634283	20
ENSG00000170100	16	ZNF778	89284118	rs12597503	16	89307209	T	C	0.0972222	0.0842031	0.0625387	0.178168	0.711138	0.102981	5.00118e-12	0.118406	0.0895977	0.186325	0.854604	16
ENSG00000095917	16	TPSD1	1306060	rs201055278	16	1293158	T	C	0.789683	-0.0823857	0.053917	0.12651	0.794108	0.080105	3.6427e-23	-0.103746	0.0686981	0.130999	0.00136834	20
ENSG00000102924	16	CBLN1	49311828	rs10852587	16	49006458	A	T	0.482143	-0.0179505	0.0352097	0.61018	-0.895446	0.113854	3.69448e-15	0.0200464	0.0394034	0.610928	0.741055	4
ENSG00000261656	16	CTD-2258A20.5	66503699	rs1428106	16	66536257	C	T	0.338294	0.0682829	0.0352717	0.0528786	-0.521093	0.0783377	2.89374e-11	-0.131038	0.0704962	0.0630566	0.178296	10
ENSG00000260565	16	ERVK13-1	2710350	rs4283228	16	2716435	G	A	0.0694444	-0.0285367	0.0588176	0.627554	-0.704868	0.0622752	1.06161e-29	0.0404852	0.0835215	0.627869	0.133905	7
ENSG00000103168	16	TAF1C	84211458	rs2278043	16	84213965	A	G	0.55754	0.0311224	0.033543	0.353492	-0.491475	0.0536083	4.82376e-20	-0.0633245	0.0685983	0.355944	0.0264298	9
ENSG00000167207	16	NOD2	50727514	rs11645448	16	50727075	G	A	0.222222	0.0676043	0.0379191	0.0746105	-0.623119	0.0621437	1.15914e-23	-0.108493	0.0618081	0.0792037	0.470243	7
ENSG00000121270	16	ABCC11	48200821	rs16945974	16	48256602	C	T	0.0436508	-0.292044	0.82423	0.723096	1.11847	0.102788	1.4156e-27	-0.26111	0.737317	0.723237	0.505144	3
ENSG00000153406	16	NMRAL1	4511681	rs4785966	16	4518754	G	A	0.631944	-0.0223711	0.0360748	0.535172	-0.497748	0.0732448	1.07808e-11	0.0449446	0.0727772	0.536862	0.792851	9
ENSG00000260459	16	FTLP14	68856490	rs1801552	16	68857441	C	T	0.644841	-0.0645485	0.0333339	0.0528165	-0.458617	0.0697314	4.80341e-11	0.140746	0.0757684	0.0632286	0.605279	9
ENSG00000183549	16	ACSM5	20420856	rs12931877	16	20441077	G	A	0.166667	-0.0309963	0.0405344	0.444455	-0.733945	0.0908776	6.68199e-16	0.0422325	0.0554751	0.446486	0.092314	13
ENSG00000125166	16	GOT2	58741035	rs73550818	16	58764855	A	C	0.506944	0.0110685	0.0352648	0.753621	0.46568	0.0812603	1.00004e-08	0.0237685	0.075841	0.753978	NA	NA
ENSG00000103479	16	RBL2	53467889	rs8044091	16	53520998	C	T	0.180556	-0.0670838	0.0458734	0.143641	-0.26933	0.0362741	1.12901e-13	0.249077	0.173596	0.151343	0.750776	7
ENSG00000065457	16	ADAT1	75630879	rs59297469	16	75680507	G	T	0.862103	-0.107724	0.0501504	0.0317125	0.396793	0.0524928	4.06176e-14	-0.271487	0.131393	0.0388083	0.03381	12
ENSG00000189067	16	LITAF	11641853	rs3784924	16	11644842	G	A	0.496032	-0.0101809	0.0331037	0.758427	-0.446322	0.0553452	7.36366e-16	0.0228107	0.0742239	0.758598	0.435097	6
ENSG00000260201	16	RP11-143N13.2	20592210	rs2285630	16	20554613	A	G	0.585317	0.0739998	0.0387044	0.0558869	-0.607553	0.0979274	5.50058e-10	-0.1218	0.0666618	0.0676803	0.719659	8
ENSG00000260762	16	RP11-143N13.1	20597872	rs12931877	16	20441077	G	A	0.166667	-0.0309963	0.0405344	0.444455	0.96827	0.115376	4.76627e-17	-0.032012	0.0420361	0.446337	0.115435	13
ENSG00000166743	16	ACSM1	20634559	rs7404783	16	20618004	T	C	0.350198	-0.00272263	0.0339356	0.936055	0.684708	0.0889966	1.43004e-14	-0.00397634	0.0495648	0.936058	0.611051	12
ENSG00000129925	16	TMEM8A	420773	rs11640313	16	418462	G	C	0.327381	-0.0102002	0.0359528	0.776633	-0.246904	0.0445701	3.0302e-08	0.0413124	0.145805	0.776917	0.54746	4
ENSG00000103202	16	NME4	446725	rs60538393	16	445734	C	G	0.46131	-0.0114487	0.0347873	0.742075	-0.446995	0.0644141	3.93769e-12	0.0256126	0.0779123	0.742355	0.686877	19
ENSG00000242612	16	DECR2	451826	rs1204499	16	465589	G	A	0.717262	0.00686813	0.0431817	0.873628	0.411537	0.0451592	8.01127e-20	0.016689	0.104944	0.873647	0.704236	20
ENSG00000186153	16	WWOX	78133310	rs7202580	16	78296221	C	T	0.860119	-0.0475244	0.0466975	0.308817	0.406615	0.0701219	6.68361e-09	-0.116878	0.1166	0.316157	0.470676	9
ENSG00000125124	16	BBS2	56500748	rs2303284	16	56554013	T	C	0.0615079	0.0519305	0.0648714	0.423414	-0.773362	0.0723625	1.16677e-26	-0.067149	0.0841173	0.424709	0.116787	14
ENSG00000167377	16	ZNF23	71481500	rs8050871	16	71509796	G	C	0.60119	0.0199343	0.0332996	0.549417	-0.323445	0.051107	2.47101e-10	-0.0616312	0.103412	0.551192	0.838941	5
ENSG00000259803	16	SLC22A31	89262406	rs12929648	16	89254064	G	A	0.121032	0.102355	0.0628014	0.103141	1.06208	0.0970262	6.92039e-28	0.0963722	0.0597824	0.106951	0.372219	20
ENSG00000141258	17	SGSM2	2240792	rs73303080	17	2249919	A	T	0.0863095	0.0334616	0.0519969	0.51988	-0.371655	0.0568403	6.21041e-11	-0.090034	0.140582	0.521889	0.820556	6
ENSG00000167193	17	CRK	1323983	rs7502409	17	1357160	G	C	0.326389	0.0249528	0.0354753	0.481816	-0.19932	0.0363197	4.06671e-08	-0.12519	0.179438	0.485379	0.331668	8
ENSG00000234327	17	AC012146.7	5014763	rs56197642	17	5018244	G	C	0.0793651	-0.0119941	0.0438935	0.784657	-0.847395	0.114615	1.43151e-13	0.0141541	0.0518335	0.784801	0.00817757	9
ENSG00000262294	17	RP11-1260E13.2	202429	rs4985610	17	206759	C	G	0.40873	-0.0476968	0.0370544	0.198021	0.598069	0.0556581	6.22908e-27	-0.0797513	0.0623997	0.201224	0.458995	14
ENSG00000187624	17	C17orf97	260118	rs7502594	17	260182	C	T	0.3125	-0.0275968	0.0350135	0.430594	1.14724	0.0791351	1.26121e-47	-0.0240549	0.0305648	0.431274	0.123274	8
ENSG00000262558	17	RP11-1260E13.3	204528	rs11657335	17	205065	G	A	0.257937	-0.0189379	0.0408143	0.642646	0.533583	0.0633508	3.6799e-17	-0.0354919	0.076607	0.64315	0.496606	8
ENSG00000129204	17	USP6	5019733	rs62072536	17	4966100	G	A	0.191468	0.0194414	0.0500573	0.697733	0.438044	0.0796234	3.76682e-08	0.0443823	0.114559	0.698446	0.101122	4
ENSG00000176974	17	SHMT1	18231187	rs6502652	17	18268659	T	C	0.15377	0.00388204	0.0402716	0.923206	0.634301	0.0715214	7.40114e-19	0.00612019	0.0634935	0.92321	0.230274	20
ENSG00000142494	17	SLC47A1	19398698	rs2247436	17	19454733	A	G	0.402778	0.00745658	0.0335523	0.824129	-0.345846	0.0541218	1.65733e-10	-0.0215604	0.0970738	0.824233	0.580215	7
ENSG00000214941	17	ZSWIM7	15879874	rs4239134	17	15883967	C	T	0.152778	0.0137915	0.0498025	0.781838	0.46529	0.0698175	2.65792e-11	0.0296407	0.107128	0.782022	0.93637	15
ENSG00000205312	17	AC022596.2	16750949	rs4360974	17	16778164	T	C	0.864087	0.048432	0.0488301	0.321272	0.752311	0.0816746	3.22867e-20	0.0643776	0.065282	0.324061	0.873873	11
ENSG00000196712	17	NF1	29421945	rs12948444	17	29443614	G	A	0.553571	0.0236876	0.0335536	0.480211	-0.351537	0.0504187	3.11675e-12	-0.067383	0.0959363	0.482447	0.265223	9
ENSG00000167693	17	NXN	702553	rs9915645	17	812534	T	C	0.525794	0.0291079	0.0330686	0.378736	-0.476331	0.0846415	1.82704e-08	-0.0611086	0.0702677	0.384489	NA	NA
ENSG00000175061	17	C17orf76-AS1	16342136	rs17552310	17	16341867	A	G	0.0823413	-0.00825797	0.0678339	0.903106	0.473683	0.0615765	1.44183e-14	-0.0174335	0.143223	0.903119	0.587104	11
ENSG00000011295	17	TTC19	15902694	rs2779211	17	15875935	G	A	0.151786	0.0148862	0.051324	0.771783	0.388356	0.056769	7.8648e-12	0.0383313	0.132276	0.771982	0.934557	18
ENSG00000131899	17	LLGL1	18128901	rs117782228	17	18128822	T	C	0.0744048	-0.147228	0.0568889	0.00965339	0.309389	0.0518194	2.36498e-09	-0.475867	0.200406	0.017572	0.496265	6
ENSG00000132141	17	CCT6B	33254878	rs12452326	17	33262423	G	T	0.274802	0.00410954	0.0412015	0.920549	-0.309405	0.0550679	1.92499e-08	-0.0132821	0.133185	0.920561	0.663921	4
ENSG00000141127	17	PRPSAP2	18743398	rs8073236	17	18787182	G	C	0.327381	0.0386337	0.0355523	0.277181	0.370083	0.0590752	3.73761e-10	0.104392	0.0975003	0.284312	0.881298	17
ENSG00000005156	17	LIG3	33307513	rs12948362	17	33332629	A	G	0.308532	0.000466526	0.0422415	0.991188	-0.327594	0.0510384	1.37557e-10	-0.0014241	0.128945	0.991188	0.151277	4
ENSG00000161395	17	PGAP3	37827375	rs2934956	17	37830447	A	T	0.402778	-0.0061531	0.0331008	0.852531	-0.342612	0.036588	7.67338e-21	0.0179594	0.0966321	0.85256	0.590627	18
ENSG00000264538	17	SUZ12P	29036317	rs9912440	17	29148772	C	T	0.135913	-0.042302	0.0427057	0.321907	-0.642562	0.0731171	1.5208e-18	0.0658333	0.0668825	0.324961	0.997892	8
ENSG00000167914	17	GSDMA	38119226	rs7214085	17	38169095	C	T	0.427579	0.0270545	0.0336668	0.421631	-0.48048	0.0869763	3.30866e-08	-0.0563072	0.0708066	0.426482	0.232865	5
ENSG00000263874	17	LINC00672	37081421	rs523145	17	37070988	T	A	0.593254	0.0620997	0.0331256	0.0608373	-0.383287	0.0679592	1.7009e-08	-0.162019	0.0910743	0.075244	0.877115	3
ENSG00000141698	17	NT5C3B	39981335	rs9896980	17	39993222	A	G	0.831349	-0.0250453	0.0468955	0.593297	-0.949564	0.0734185	2.90966e-38	0.0263756	0.0494284	0.59361	0.6898	20
ENSG00000214425	17	LRRC37A4P	43578685	rs62062271	17	44091988	C	T	0.399802	-0.0598357	0.0373459	0.109111	-1.06482	0.0841345	1.03426e-36	0.0561933	0.0353524	0.111944	0.109613	8
ENSG00000266918	17	RP11-798G7.8	43608943	rs7220421	17	43945726	A	G	0.276786	0.018262	0.0350065	0.601897	-0.509908	0.0877471	6.20596e-09	-0.0358143	0.0689287	0.603353	0.590395	5
ENSG00000173801	17	JUP	39775692	rs35500915	17	39942494	A	G	0.419643	-0.0289441	0.0365076	0.42788	0.318383	0.0565046	1.75423e-08	-0.0909097	0.115795	0.432401	0.92113	5
ENSG00000266050	17	RP11-822E23.6	21469833	rs28451316	17	21485226	C	T	0.823413	-0.0257514	0.0482007	0.593167	-0.552901	0.0825328	2.09606e-11	0.0465751	0.0874546	0.594336	NA	NA
ENSG00000198496	17	NBR2	41277627	rs35312672	17	41393260	A	G	0.37004	-0.0233982	0.0351638	0.505792	-0.452637	0.0550162	1.91405e-16	0.0516931	0.0779402	0.507177	0.165354	11
ENSG00000136457	17	CHAD	48541857	rs2898945	17	48553916	G	C	0.22123	-0.0657268	0.0381103	0.0845921	0.293833	0.0423793	4.1084e-12	-0.223688	0.133653	0.0942002	0.328859	4
ENSG00000263531	17	RP13-753N3.1	29190939	rs9913888	17	29255323	A	G	0.128968	-0.0453794	0.0442153	0.304737	0.996944	0.161812	7.22333e-10	-0.0455185	0.044962	0.311358	0.8802	7
ENSG00000178852	17	EFCAB13	45400656	rs2317631	17	45440385	T	C	0.253968	-0.0237436	0.0372106	0.523417	0.595461	0.062243	1.10362e-21	-0.0398743	0.0626293	0.524338	0.267317	20
ENSG00000012048	17	BRCA1	41196312	rs36114164	17	41410460	T	C	0.37004	-0.022537	0.0351379	0.52127	-0.50732	0.061327	1.31311e-16	0.0444236	0.0694697	0.522518	0.188413	17
ENSG00000108433	17	GOSR2	45000483	rs9893713	17	45047380	G	A	0.425595	-0.0748797	0.0336162	0.0259143	0.315688	0.0377539	6.18054e-17	-0.237195	0.110199	0.0313639	0.856041	20
ENSG00000005379	17	BZRAP1	56378592	rs8263	17	56423114	T	C	0.174603	-0.0352937	0.0398046	0.375255	0.243661	0.0366445	2.94437e-11	-0.144848	0.164807	0.379459	0.00989354	19
ENSG00000154217	17	PITPNC1	65373575	rs34609776	17	65368155	G	A	0.203373	-0.00809089	0.0415698	0.84568	0.423504	0.0704792	1.86765e-09	-0.0191046	0.0982083	0.845759	0.756987	9
ENSG00000267452	17	RP11-1018N14.5	49512788	rs7218271	17	49513353	T	G	0.517857	-0.0529103	0.033011	0.108977	0.583524	0.0720343	5.46715e-16	-0.0906737	0.0576685	0.115875	0.903734	10
ENSG00000006282	17	SPATA20	48620419	rs8076470	17	48625828	T	C	0.104167	-0.0719977	0.0520247	0.166385	-0.748637	0.0679588	3.19827e-28	0.0961717	0.0700388	0.169715	0.760282	20
ENSG00000267250	17	RP11-118B18.2	66789690	rs11656942	17	66820608	G	C	0.282738	0.0461157	0.0366013	0.207689	-0.642799	0.0869113	1.40309e-13	-0.071742	0.0577608	0.214217	0.698704	14
ENSG00000267302	17	RP11-178C3.2	58042193	rs9896645	17	57893149	A	G	0.108135	-0.0264507	0.0508732	0.603109	0.582446	0.106423	4.42699e-08	-0.0454131	0.0877373	0.604735	0.928298	4
ENSG00000247011	17	RP11-700H6.1	49012350	rs9907934	17	49020855	A	G	0.215278	-0.0403264	0.0479962	0.400797	-0.512576	0.079339	1.04302e-10	0.078674	0.0944258	0.404741	0.429047	10
ENSG00000166260	17	COX11	53029263	rs9914836	17	52997875	G	C	0.113095	-0.0233007	0.0773596	0.763263	0.289571	0.0437293	3.54631e-11	-0.0804663	0.267429	0.763499	0.320677	16
ENSG00000262879	17	RP11-156P1.3	45061411	rs2004580	17	45149786	C	T	0.979167	-0.126391	0.256479	0.622158	-0.728323	0.0964566	4.32638e-14	0.173537	0.352899	0.622899	NA	NA
ENSG00000229980	17	TOB1-AS1	48944040	rs12949115	17	48944345	A	C	0.325397	-0.0128878	0.0365606	0.724461	0.414843	0.0669495	5.77859e-10	-0.0310667	0.0882737	0.724886	0.96219	6
ENSG00000263503	17	RP11-707O23.5	43678235	rs62062271	17	44091988	C	T	0.399802	-0.0598357	0.0373459	0.109111	1.19836	0.0836522	1.51606e-46	-0.0499313	0.0313585	0.111323	0.112727	8
ENSG00000141293	17	SKAP1	46210802	rs2305433	17	46265433	C	G	0.782738	0.054238	0.0411992	0.188012	-0.258701	0.0426708	1.3384e-09	-0.209655	0.162965	0.198268	0.163116	3
ENSG00000169696	17	ASPSCR1	79934683	rs8074498	17	79954544	A	T	0.206349	-0.0170817	0.0404323	0.672678	0.271316	0.0472654	9.45274e-09	-0.0629587	0.149426	0.673509	NA	NA
ENSG00000068097	17	HEATR6	58120555	rs8066241	17	58157149	C	T	0.0982143	0.0377786	0.0704415	0.591744	0.558868	0.0780704	8.15568e-13	0.0675984	0.126396	0.592779	0.255377	7
ENSG00000141519	17	CCDC40	78010435	rs7212117	17	78021529	G	A	0.160714	0.00784148	0.0419452	0.851703	0.837048	0.0805177	2.59031e-25	0.00936802	0.050119	0.851727	0.626891	4
ENSG00000262580	17	RP11-334C17.5	78174472	rs6565646	17	78181132	C	T	0.598214	-0.0110529	0.0375516	0.768498	-0.65653	0.0557611	5.31626e-32	0.0168353	0.0572149	0.768569	0.737801	14
ENSG00000108592	17	FTSJ3	61896793	rs11871102	17	61813906	C	T	0.55754	0.0046798	0.0336532	0.889403	0.422775	0.0432745	1.52043e-22	0.0110692	0.0796088	0.889414	0.16121	20
ENSG00000214174	17	AMZ2P1	62962668	rs8076716	17	63048009	C	T	0.0218254	0.258978	0.226605	0.253096	0.925662	0.0988918	7.94722e-21	0.279776	0.246621	0.256611	0.285454	7
ENSG00000166263	17	STXBP4	53046088	rs12945393	17	53045243	A	G	0.293651	0.00907879	0.0380413	0.811372	0.472095	0.0716269	4.36785e-11	0.0192309	0.0806326	0.811493	0.678024	20
ENSG00000169689	17	STRA13	79976578	rs4969472	17	79976425	A	G	0.276786	-0.0466317	0.0366454	0.203191	0.358792	0.0578727	5.65796e-10	-0.129969	0.104265	0.212572	0.444833	5
ENSG00000182156	17	ENPP7	77704681	rs8074728	17	77705045	T	C	0.487103	-0.0641021	0.0340992	0.0601257	-0.652786	0.0674801	3.89821e-22	0.0981977	0.0532136	0.0649865	0.802568	4
ENSG00000212719	17	C17orf51	21428051	rs28451316	17	21485226	C	T	0.823413	-0.0257514	0.0482007	0.593167	-1.01203	0.0725267	2.97869e-44	0.0254453	0.0476626	0.593437	NA	NA
ENSG00000264070	17	DND1P1	43663237	rs62062271	17	44091988	C	T	0.399802	-0.0598357	0.0373459	0.109111	1.28111	0.0965241	3.34529e-40	-0.0467061	0.0293628	0.111687	0.112963	8
ENSG00000130935	17	NOL11	65713949	rs6504519	17	65702659	C	T	0.951389	0.145798	0.0920969	0.113401	0.404116	0.0698707	7.30442e-09	0.360783	0.23628	0.126779	0.209262	5
ENSG00000083290	17	ULK2	19674142	rs17794370	17	19697976	A	G	0.201389	-0.0209537	0.04116	0.610697	-0.442299	0.0735517	1.81622e-09	0.0473745	0.0933921	0.611969	NA	NA
ENSG00000214860	17	EVPLL	18280976	rs2688052	17	18270686	T	C	0.47123	-0.0327209	0.0377611	0.386202	-0.399762	0.0667372	2.09717e-09	0.081851	0.0954422	0.391115	0.634574	11
ENSG00000171916	17	LGALS9C	18380051	rs2688052	17	18270686	T	C	0.47123	-0.0327209	0.0377611	0.386202	-0.486762	0.082988	4.47921e-09	0.0672216	0.0784181	0.391323	0.966456	5
ENSG00000171928	17	TVP23B	18684308	rs4924924	17	18677774	C	G	0.272817	0.040332	0.0374764	0.281838	-0.368925	0.0422063	2.31087e-18	-0.109323	0.10235	0.285461	0.856216	20
ENSG00000233327	17	USP32P2	18414576	rs2688052	17	18270686	T	C	0.47123	-0.0327209	0.0377611	0.386202	-0.620204	0.0852483	3.45739e-13	0.0527583	0.0613153	0.389545	0.662245	12
ENSG00000273018	17	CTD-2303H24.2	18414535	rs584300	17	18288199	T	C	0.207341	-0.0194929	0.0365966	0.59428	-0.662797	0.091556	4.51159e-13	0.0294101	0.0553647	0.595276	0.875323	11
ENSG00000185561	17	TLCD2	1611064	rs11078594	17	1612777	C	G	0.499008	0.0228149	0.0346074	0.509736	-0.264432	0.0480998	3.85064e-08	-0.0862789	0.131812	0.512751	0.878696	3
ENSG00000262881	17	RP11-669E14.4	43985036	rs62062271	17	44091988	C	T	0.399802	-0.0598357	0.0373459	0.109111	-0.598342	0.0534668	4.51819e-29	0.100003	0.0630521	0.112732	0.20377	12
ENSG00000214401	17	KANSL1-AS1	44270942	rs62062271	17	44091988	C	T	0.399802	-0.0598357	0.0373459	0.109111	1.17928	0.0802283	6.53593e-49	-0.0507392	0.031856	0.111212	0.243216	12
ENSG00000204584	17	RP11-304F15.3	47923272	rs56186849	17	47924267	C	G	0.262897	-0.00834396	0.0362262	0.817836	0.820017	0.102901	1.59967e-15	-0.0101754	0.0441958	0.81791	0.870593	9
ENSG00000185168	17	LINC00482	79277571	rs6565558	17	79303804	G	A	0.219246	-0.00221738	0.0489293	0.963854	0.378563	0.0668923	1.51998e-08	-0.00585736	0.129254	0.963855	NA	NA
ENSG00000185332	17	TMEM105	79285074	rs12945298	17	79306016	T	C	0.203373	-0.0144535	0.0503568	0.774096	0.750123	0.0731523	1.13235e-24	-0.0192682	0.0671577	0.774182	0.834954	12
ENSG00000154803	17	FLCN	17115526	rs1708618	17	17131869	C	T	0.660714	0.0102775	0.0344244	0.765279	0.549262	0.0604459	1.01966e-19	0.0187115	0.0627077	0.765404	0.583248	10
ENSG00000167280	17	ENGASE	77071021	rs61756761	17	77079576	G	A	0.047619	-0.0475789	0.0824291	0.563797	-0.80237	0.0905043	7.61325e-19	0.059298	0.10295	0.564622	0.856048	11
ENSG00000040531	17	CTNS	3539762	rs1048648	17	3564294	C	T	0.240079	0.0507519	0.0382746	0.184841	-0.428301	0.0750629	1.15733e-08	-0.118496	0.0917451	0.196504	0.735845	6
ENSG00000167723	17	TRPV3	3413796	rs60627542	17	3462558	T	C	0.456349	0.0499904	0.0343348	0.145402	1.0137	0.097163	1.75304e-25	0.0493148	0.034199	0.149304	0.214039	15
ENSG00000154914	17	USP43	9548015	rs8066941	17	9588450	G	T	0.64881	0.00946729	0.0337533	0.779105	0.876262	0.0748471	1.16863e-31	0.0108042	0.0385307	0.779167	0.962857	5
ENSG00000187824	17	TMEM220	10602332	rs11078858	17	10625361	A	G	0.395833	0.0187455	0.0357069	0.599595	0.609933	0.0474358	7.74707e-38	0.0307337	0.0585911	0.599899	0.436202	16
ENSG00000264176	17	MAGOH2	10619319	rs387142	17	10617314	C	T	0.560516	0.0206997	0.0331251	0.53204	0.648846	0.0575897	1.91613e-29	0.0319023	0.0511308	0.53267	0.4575	13
ENSG00000141028	17	CDRT15P1	13927831	rs11869542	17	13918737	A	G	0.479167	-0.00711677	0.0335872	0.832194	-0.733976	0.0943446	7.2678e-15	0.00969619	0.0457776	0.832255	0.997773	18
ENSG00000006695	17	COX10	13972813	rs4792446	17	14110041	A	G	0.407738	-0.00891364	0.036029	0.804597	0.560422	0.0864299	8.92505e-11	-0.0159052	0.0643358	0.804736	0.862166	5
ENSG00000223510	17	CDRT15	14138990	rs736261	17	13936404	G	A	0.639881	0.00232974	0.0331477	0.943968	0.743938	0.0829969	3.147e-19	0.00313163	0.0445584	0.94397	0.9823	20
ENSG00000161542	17	PRPSAP1	74305567	rs4789276	17	74294598	C	T	0.649802	0.0272452	0.036876	0.460009	-0.310656	0.0539405	8.44937e-09	-0.0877021	0.119676	0.463664	0.186771	3
ENSG00000163597	17	SNHG16	74553848	rs8066453	17	74558446	G	A	0.491071	-0.0496724	0.0333202	0.136025	0.313466	0.0497198	2.8884e-10	-0.158462	0.109227	0.146848	NA	NA
ENSG00000161692	17	DBF4B	42785976	rs75840576	17	42812777	G	A	0.0793651	-0.0333538	0.0755637	0.658923	-0.874504	0.101197	5.54247e-18	0.0381402	0.0865201	0.65934	0.108118	9
ENSG00000141562	17	NARF	80416056	rs7222259	17	80429127	C	T	0.897817	-0.021174	0.0477112	0.65719	-0.31189	0.0431343	4.80604e-13	0.0678893	0.153262	0.657794	0.38323	17
ENSG00000132507	17	EIF5A	7210318	rs11650082	17	7203621	A	G	0.91369	0.0551069	0.0809171	0.495853	-0.203736	0.0332953	9.41265e-10	-0.270482	0.399619	0.498501	0.928151	4
ENSG00000262500	17	RP11-259G18.2	44320972	rs58879558	17	44095467	C	T	0.289683	-0.0316213	0.0399034	0.428101	1.02685	0.0847267	8.3202e-34	-0.0307945	0.038943	0.429085	0.314372	12
ENSG00000262539	17	RP11-259G18.3	44336917	rs62062271	17	44091988	C	T	0.399802	-0.0598357	0.0373459	0.109111	1.21492	0.0783648	3.29105e-54	-0.0492507	0.0309031	0.111	0.198719	12
ENSG00000228696	17	ARL17B	44352150	rs9910683	17	44200023	A	G	0.402778	-0.0537579	0.0330817	0.104162	0.843715	0.124211	1.10147e-11	-0.0637157	0.040316	0.114013	0.106551	3
ENSG00000176681	17	LRRC37A	44370099	rs7225002	17	44189067	G	A	0.412698	-0.0629592	0.0329901	0.0563365	0.733726	0.0854369	8.85495e-18	-0.0858075	0.0460592	0.0624648	0.0193077	6
ENSG00000260075	17	NSFP1	44450221	rs9910683	17	44200023	A	G	0.402778	-0.0537579	0.0330817	0.104162	0.975004	0.119729	3.8421e-16	-0.0551361	0.0345987	0.111029	0.0768571	4
ENSG00000185829	17	ARL17A	44594068	rs199498	17	44865603	C	T	0.548611	-0.051941	0.0361224	0.150458	0.658545	0.103272	1.80859e-10	-0.0788724	0.0562291	0.160707	0.260814	7
ENSG00000182612	17	TSPAN10	79604197	rs7217415	17	79618252	A	G	0.777778	0.00554683	0.0376095	0.882749	0.690559	0.0616106	3.70651e-29	0.00803238	0.0544671	0.882759	0.293951	8
ENSG00000257949	17	TEN1	73975301	rs1135531	17	74002056	G	T	0.886905	0.00282066	0.0493113	0.954385	0.460881	0.0599913	1.56064e-14	0.00612015	0.106997	0.954386	0.198112	7
ENSG00000272911	17	RP11-74E22.6	2591767	rs1109451	17	2592031	A	G	0.445437	-0.0211548	0.0332531	0.524663	-0.570115	0.0886602	1.2732e-10	0.0371062	0.0586118	0.526678	0.629472	5
ENSG00000263004	17	RP11-166P13.3	55155659	rs3826296	17	55169481	G	A	0.361111	0.0131535	0.034532	0.703273	-0.506472	0.0706051	7.32059e-13	-0.0259708	0.0682775	0.703669	0.714552	5
ENSG00000169660	17	HEXDC	80376194	rs9914195	17	80384152	G	A	0.890873	0.0683155	0.0536138	0.202588	0.337797	0.0490363	5.62994e-12	0.202238	0.161408	0.21022	0.192409	14
ENSG00000239672	17	NME1	49230897	rs7207370	17	49231180	G	A	0.384921	0.00752896	0.0346683	0.828075	0.151128	0.0258313	4.899e-09	0.0498184	0.229555	0.828191	0.823547	8
ENSG00000238083	17	LRRC37A2	44588877	rs58879558	17	44095467	C	T	0.289683	-0.0316213	0.0399034	0.428101	0.871306	0.084714	8.21186e-25	-0.0362918	0.045933	0.429467	0.435582	13
ENSG00000167720	17	SRR	2206677	rs77530532	17	2208874	A	G	0.0793651	0.0133727	0.051796	0.796268	-0.66734	0.0787596	2.38887e-17	-0.0200388	0.0776516	0.79636	0.424289	19
ENSG00000198933	17	TBKBP1	45771447	rs2013383	17	45791123	G	T	0.602183	-0.0721416	0.0358219	0.04402	-0.540876	0.0588581	3.9471e-20	0.133379	0.0678012	0.049159	0.798047	20
ENSG00000141294	17	LRRC46	45908993	rs8077844	17	45896637	G	A	0.0138889	0.0312848	0.150483	0.83531	-0.470069	0.0751344	3.94039e-10	-0.0665536	0.320306	0.8354	0.98759	8
ENSG00000141295	17	SCRN2	45915058	rs9895764	17	45927961	G	C	0.0694444	0.099995	0.0708578	0.158183	-0.511856	0.0629168	4.1042e-16	-0.195358	0.1405	0.164394	0.337517	9
ENSG00000232724	17	AC111186.1	73070401	rs4499271	17	73074538	C	G	0.887897	-0.0210889	0.0580112	0.716208	-0.563566	0.0580862	2.9497e-22	0.0374205	0.103008	0.716398	0.826632	9
ENSG00000125450	17	NUP85	73201754	rs1478785	17	73222865	A	G	0.834325	0.0920587	0.0558201	0.099106	-0.866817	0.0856889	4.69891e-24	-0.106203	0.0652468	0.103586	0.553123	20
ENSG00000125445	17	MRPS7	73257755	rs8067326	17	73261276	T	C	0.828373	0.0896299	0.0562268	0.110919	0.594656	0.0550677	3.49339e-27	0.150726	0.0955782	0.114798	0.871128	20
ENSG00000125454	17	SLC25A19	73269073	rs11657484	17	73250311	A	G	0.829365	0.0955712	0.054837	0.0813636	0.409191	0.0623216	5.17537e-11	0.233561	0.138654	0.092087	0.998436	11
ENSG00000196535	17	MYO18A	27400528	rs28376557	17	27487453	T	G	0.0446429	0.0266244	0.10094	0.791961	0.801628	0.12571	1.80816e-10	0.0332129	0.126026	0.792135	0.745719	3
ENSG00000233483	17	CTD-2020K17.4	43322553	rs7212404	17	43317574	A	G	0.181548	-0.0276863	0.0490846	0.572718	-0.633162	0.113192	2.22293e-08	0.043727	0.0779161	0.574657	0.289145	5
ENSG00000167920	17	TMEM99	38975358	rs4890133	17	38946088	G	A	0.572421	0.0428324	0.0337164	0.203952	0.592656	0.0619236	1.06127e-21	0.0722719	0.0573893	0.207912	0.946737	14
ENSG00000184009	17	ACTG1	79476997	rs10153315	17	79481772	C	T	0.0277778	-0.00145414	0.0600818	0.980691	0.441645	0.058458	4.19165e-14	-0.00329255	0.136042	0.980691	0.468445	5
ENSG00000166750	17	SLFN5	33570055	rs11080327	17	33571546	A	G	0.493056	-0.037105	0.0334616	0.267481	0.697603	0.0650178	7.40648e-27	-0.0531893	0.048222	0.270024	0.724206	12
ENSG00000120071	17	KANSL1	44107282	rs17651507	17	44059010	T	A	0.170635	-0.0579365	0.0412295	0.159957	0.407625	0.0746419	4.73269e-08	-0.142132	0.10444	0.173549	0.202136	3
ENSG00000141252	17	VPS53	411908	rs4968120	17	431364	G	T	0.512897	0.0226436	0.033031	0.493011	-0.476207	0.0528432	2.02877e-19	-0.0475499	0.0695631	0.494259	0.786582	18
ENSG00000214087	17	ARL16	79648204	rs12945187	17	79642556	C	T	0.230159	0.00856065	0.0361277	0.812692	-0.78684	0.0697025	1.49498e-29	-0.0108798	0.045925	0.812732	0.518802	7
ENSG00000108950	17	FAM20A	66531254	rs2952317	17	66540810	G	A	0.548611	0.0145966	0.0329915	0.658174	-0.298902	0.0524046	1.17206e-08	-0.0488341	0.110707	0.659133	0.780347	4
ENSG00000196704	17	AMZ2	66243715	rs3764855	17	66244578	C	T	0.757937	0.045494	0.0365668	0.21345	-0.336399	0.0565794	2.75439e-09	-0.135238	0.111055	0.223316	NA	NA
ENSG00000176108	17	CHMP6	78965398	rs1128705	17	78973901	G	C	0.406746	-0.0134475	0.0394682	0.733316	-0.351762	0.0552563	1.94011e-10	0.038229	0.112362	0.733683	0.284898	5
ENSG00000108479	17	GALK1	73747675	rs8076052	17	73779198	C	A	0.499008	0.0138659	0.0329971	0.674328	0.571425	0.0622484	4.32053e-20	0.0242655	0.0578058	0.674649	0.457349	20
ENSG00000141560	17	FN3KRP	80674559	rs58867683	17	80679455	A	T	0.530754	-0.0133558	0.0343484	0.697399	-0.810513	0.0669361	9.49126e-34	0.0164782	0.0424004	0.697548	0.825088	20
ENSG00000108823	17	SGCA	48241575	rs2412299	17	48243736	A	G	0.435516	0.0162673	0.0331774	0.623913	-0.569516	0.0548244	2.81189e-25	-0.0285634	0.0583203	0.624298	0.916307	7
ENSG00000172782	17	FADS6	72873428	rs489152	17	72888836	G	A	0.0813492	0.0204692	0.080197	0.79854	1.33281	0.126241	4.68354e-26	0.0153579	0.0601889	0.798598	0.764558	4
ENSG00000161944	17	ASGR2	7004641	rs2304978	17	7012079	T	C	0.28869	0.0599325	0.0394512	0.128723	0.277657	0.0499006	2.63348e-08	0.215851	0.147287	0.14278	0.555237	5
ENSG00000181885	17	CLDN7	7163222	rs112566076	17	7164499	T	C	0.0198413	0.00253085	0.148109	0.986367	-0.986086	0.122322	7.54284e-16	-0.00256656	0.150199	0.986367	NA	NA
ENSG00000181856	17	SLC2A4	7184986	rs5412	17	7184046	A	G	0.0585317	-0.0112485	0.0744368	0.879885	0.599199	0.087485	7.42832e-12	-0.0187726	0.124257	0.879914	0.419931	3
ENSG00000006047	17	YBX2	7191571	rs5412	17	7184046	A	G	0.0585317	-0.0112485	0.0744368	0.879885	0.653382	0.0788708	1.18896e-16	-0.0172158	0.113944	0.879905	0.391409	3
ENSG00000182534	17	MXRA7	74668633	rs28572313	17	74705183	G	A	0.18254	-0.00842686	0.0461361	0.855071	1.03308	0.111271	1.62654e-20	-0.00815703	0.0446674	0.855099	0.617175	20
ENSG00000153822	17	KCNJ16	68049570	rs6501372	17	68094912	C	G	0.954365	-0.0721143	0.0692025	0.297377	0.483526	0.0876005	3.39633e-08	-0.149143	0.145649	0.305841	0.980293	3
ENSG00000170425	17	ADORA2B	15848231	rs1045599	17	15879910	T	C	0.270833	0.00805242	0.0397	0.839267	-0.694312	0.0818296	2.15998e-17	-0.0115977	0.0571952	0.839312	0.940393	20
ENSG00000262003	17	RP11-676J12.7	812872	rs9915645	17	812534	T	C	0.525794	0.0291079	0.0330686	0.378736	-0.901007	0.0752982	5.36441e-33	-0.032306	0.036801	0.380022	0.506821	20
ENSG00000260302	18	RP11-973H7.1	12774650	rs2542148	18	12777573	G	C	0.806548	-0.0005461	0.0530411	0.991785	-0.669274	0.110547	1.41095e-09	0.000815959	0.0792518	0.991785	NA	NA
ENSG00000166974	18	MAPRE2	32556892	rs519581	18	32668148	C	A	0.535714	0.0466583	0.0330615	0.158169	-0.554117	0.0821713	1.54682e-11	-0.084203	0.0609578	0.167177	0.932327	5
ENSG00000263006	18	ROCK1P1	109065	rs4530213	18	115408	T	G	0.482143	-0.0247804	0.034096	0.467359	1.18499	0.0910248	9.62675e-39	-0.0209119	0.028818	0.468051	0.673009	12
ENSG00000154889	18	MPPE1	11882621	rs8097892	18	11905953	T	C	0.577381	0.0561741	0.0336259	0.0948091	-0.384745	0.0601351	1.57415e-10	-0.146003	0.090328	0.106014	NA	NA
ENSG00000231824	18	C18orf42	5145284	rs7242964	18	5237605	C	G	0.0109127	-0.249421	0.163995	0.128284	0.690767	0.101278	9.07335e-12	-0.361078	0.243241	0.13769	0.756592	5
ENSG00000265490	18	RP11-806L2.6	706523	rs2847330	18	709379	G	A	0.681548	0.00405888	0.035747	0.909599	0.711913	0.0899491	2.48005e-15	0.00570137	0.0502178	0.909608	0.992782	15
ENSG00000264745	18	RP11-403A21.2	21574177	rs62087927	18	21581934	T	C	0.279762	-0.0256138	0.0421037	0.542955	0.552948	0.0740596	8.25086e-14	-0.0463223	0.0763964	0.544288	0.987068	20
ENSG00000134278	18	SPIRE1	12446511	rs12961966	18	12552632	T	A	0.59127	0.0212711	0.0331502	0.521095	0.939193	0.0716675	3.08772e-39	0.0226483	0.0353388	0.521594	0.885176	19
ENSG00000101639	18	CEP192	12991361	rs529620	18	13123876	G	C	0.808532	-0.00811945	0.0511935	0.873982	-1.05274	0.0716147	6.44178e-49	0.00771268	0.0486316	0.873989	0.934957	20
ENSG00000267674	18	RP11-813F20.2	47266193	rs4939594	18	47181033	C	T	0.339286	0.0472864	0.0338572	0.162521	0.655192	0.0859828	2.53612e-14	0.0721718	0.052536	0.169517	0.318165	4
ENSG00000082212	18	ME2	48405419	rs72929713	18	48373001	C	T	0.0535714	0.196134	0.0730129	0.00722487	0.34219	0.0618982	3.2341e-08	0.573173	0.237226	0.0156857	NA	NA
ENSG00000166562	18	SEC11C	56806709	rs11661988	18	56820985	T	C	0.230159	0.0124472	0.0397208	0.754001	-0.266807	0.0457606	5.52617e-09	-0.0466525	0.14909	0.754345	0.885685	15
ENSG00000101546	18	RBFA	77794358	rs58736561	18	77804562	G	A	0.751984	-0.00249207	0.038412	0.948272	-0.694645	0.0600192	5.60096e-31	0.00358754	0.0552982	0.948272	0.818897	20
ENSG00000266920	18	ACTBP9	60109261	rs7235828	18	60104962	A	G	0.410714	-0.0345524	0.0383992	0.368215	-0.510394	0.0882634	7.3546e-09	0.0676975	0.0761398	0.373938	NA	NA
ENSG00000267726	18	CTD-2526M8.2	54836846	rs1217563	18	55091318	A	G	0.291667	-0.00201872	0.0374085	0.956964	-0.687784	0.0817634	4.03487e-17	0.00293511	0.054391	0.956965	NA	NA
ENSG00000132199	18	ENOSF1	670324	rs2612102	18	706589	G	A	0.681548	0.00419188	0.0357406	0.906633	0.450042	0.0494468	8.90674e-20	0.00931442	0.0794227	0.906641	0.963841	20
ENSG00000263753	18	LINC00667	5232875	rs11081184	18	5282851	C	G	0.0674603	-0.0380642	0.0719078	0.596564	0.846406	0.0809257	1.33185e-25	-0.0449716	0.0850654	0.597034	0.545979	9
ENSG00000261126	18	RBFADN	77806900	rs11664651	18	77824423	C	A	0.921627	0.0185835	0.0487835	0.703249	-0.724895	0.0832833	3.20485e-18	-0.0256361	0.0673618	0.703519	0.926965	20
ENSG00000141759	18	TXNL4A	77732867	rs9957220	18	77740544	C	T	0.921627	0.0230154	0.0480157	0.631703	-0.307879	0.0542793	1.4104e-08	-0.0747547	0.156512	0.632915	0.856688	5
ENSG00000267586	18	LINC00907	39739247	rs9635943	18	39782368	C	T	0.31746	-0.0224651	0.0357963	0.530277	0.932537	0.0962469	3.3577e-22	-0.0240903	0.0384664	0.531138	0.51196	9
ENSG00000267456	18	RP11-49I11.3	33858698	rs2252668	18	33849043	A	G	0.803571	0.00394592	0.0395203	0.920467	-0.789539	0.118382	2.56814e-11	-0.00499775	0.0500605	0.920476	NA	NA
ENSG00000267270	18	AC139100.2	77905807	rs7245107	18	77911100	A	T	0.139881	0.0336233	0.0516026	0.514671	-0.350486	0.0637481	3.8415e-08	-0.0959334	0.148262	0.517597	0.731036	8
ENSG00000180011	18	ZADH2	72907063	rs4891241	18	72904986	T	C	0.40873	0.0039363	0.0332783	0.905842	-0.450705	0.0642872	2.36945e-12	-0.00873365	0.0738466	0.905856	0.836872	11
ENSG00000175322	18	ZNF519	14057456	rs879165	18	14000358	A	C	0.146825	-0.0320225	0.0586465	0.585049	0.496988	0.0628993	2.75939e-15	-0.0644331	0.118285	0.585942	0.216229	7
ENSG00000134265	18	NAPG	10525902	rs7241196	18	10526413	C	T	0.678571	0.0267945	0.035708	0.453027	-0.559614	0.0479195	1.64729e-31	-0.0478803	0.0639399	0.453957	0.119582	20
ENSG00000101751	18	POLI	51795774	rs3730668	18	51795847	T	G	0.668651	-0.00132974	0.0369778	0.971314	-0.319075	0.0494681	1.1176e-10	0.00416748	0.115892	0.971314	0.741458	10
ENSG00000060069	18	CTDP1	77439801	rs70198	18	77455690	T	C	0.525794	0.0151297	0.0342524	0.658698	-0.471967	0.0698592	1.4188e-11	-0.0320567	0.0727287	0.659379	0.199822	20
ENSG00000066926	18	FECH	55215515	rs2272783	18	55238820	G	A	0.329365	-0.0465163	0.0332883	0.162301	-0.641134	0.106186	1.56198e-09	0.0725532	0.0532934	0.17339	NA	NA
ENSG00000100997	20	ABHD12	25275379	rs6037158	20	25595466	A	C	0.977183	0.0148616	0.206685	0.942678	0.51145	0.0621543	1.89243e-16	0.0290578	0.404131	0.94268	0.58103	8
ENSG00000238102	20	RP11-19D2.1	7237227	rs8121934	20	7244353	G	C	0.0238095	-0.175517	0.109284	0.108261	-1.12829	0.083003	4.38479e-42	0.15556	0.0975318	0.110719	0.243448	5
ENSG00000088766	20	CRLS1	5986736	rs6038333	20	6014647	G	A	0.0128968	0.185615	0.231982	0.423638	-0.281845	0.0495821	1.31262e-08	-0.658571	0.831197	0.428176	0.715452	4
ENSG00000172296	20	SPTLC3	12989627	rs680379	20	12969400	G	A	0.566468	-0.0388217	0.0336771	0.249008	-0.467286	0.0497375	5.7198e-21	0.0830791	0.07261	0.252548	0.18041	6
ENSG00000237767	20	RP11-101E14.2	38633119	rs6101806	20	38634973	A	G	0.150794	0.0201641	0.0411783	0.624363	-0.706005	0.107184	4.4917e-11	-0.0285608	0.0584867	0.625316	0.531574	5
ENSG00000101442	20	ACTR5	37377085	rs6129048	20	37420397	A	G	0.0515873	-0.00873305	0.0796584	0.912702	0.840491	0.143867	5.15402e-09	-0.0103904	0.0947927	0.912717	0.406735	5
ENSG00000196756	20	SNHG17	37049235	rs788343	20	37059070	T	C	0.10119	-0.0398736	0.0529831	0.451708	0.54588	0.0593926	3.89051e-20	-0.0730446	0.0973848	0.453217	0.959813	9
ENSG00000215452	20	ZNF663P	45042867	rs460067	20	45125293	C	G	0.923611	0.0649528	0.0663874	0.327882	-0.743431	0.117027	2.11616e-10	-0.087369	0.0903515	0.333549	0.706072	3
ENSG00000225849	20	MKRN7P	45092541	rs6017884	20	45134087	G	T	0.0763889	-0.0645798	0.065317	0.322803	0.738304	0.10419	1.37938e-12	-0.0874705	0.089326	0.327468	0.785425	7
ENSG00000064655	20	EYA2	45523263	rs3827061	20	45663351	G	A	0.600198	0.0130047	0.0338111	0.700513	0.684483	0.0989913	4.6925e-12	0.0189993	0.0494729	0.700953	0.797714	4
ENSG00000233415	20	RP11-101E14.3	38660227	rs6101806	20	38634973	A	G	0.150794	0.0201641	0.0411783	0.624363	-0.606548	0.0958194	2.44976e-10	-0.033244	0.0680924	0.625395	NA	NA
ENSG00000101447	20	FAM83D	37554955	rs8120715	20	37598781	A	G	0.131944	-0.0484431	0.047939	0.312248	0.477669	0.0800792	2.44702e-09	-0.101416	0.10179	0.319095	0.802243	7
ENSG00000198185	20	ZNF334	45129701	rs202370	20	45158450	C	G	0.0763889	-0.0776693	0.0649461	0.231734	0.703075	0.0667981	6.59994e-26	-0.110471	0.0929687	0.234732	0.535825	7
ENSG00000158445	20	KCNB1	47980414	rs562954	20	48092076	G	A	0.231151	-0.10024	0.0464182	0.0308127	0.704637	0.0701132	9.18749e-24	-0.142258	0.067379	0.034746	0.308012	12
ENSG00000203999	20	RP11-290F20.1	48909257	rs11905919	20	48928971	C	A	0.56746	0.00298498	0.0331455	0.928242	-0.465949	0.0647563	6.22648e-13	-0.00640624	0.071141	0.928248	0.648673	4
ENSG00000231742	20	RP11-112L6.4	48789087	rs6012867	20	48789745	C	T	0.257937	0.0466385	0.0407018	0.251854	0.752761	0.085983	2.0453e-18	0.0619566	0.0545312	0.255886	0.840931	9
ENSG00000100994	20	PYGB	25228705	rs77528141	20	25246652	T	A	0.12004	-0.0476858	0.0591183	0.419888	0.363617	0.0662352	4.02428e-08	-0.131143	0.16433	0.424843	0.72897	10
ENSG00000101460	20	MAP1LC3A	33134658	rs6059934	20	33178324	T	G	0.404762	0.0438088	0.034788	0.207919	0.266901	0.0412264	9.54215e-11	0.164139	0.132783	0.216407	0.919508	13
ENSG00000224635	20	RP4-564F22.5	37034658	rs1626465	20	37032255	C	T	0.191468	-0.0496555	0.0441935	0.261186	0.669839	0.0748623	3.63241e-19	-0.0741305	0.0664945	0.26492	0.710877	6
ENSG00000130702	20	LAMA5	60883011	rs67072353	20	60940702	A	G	0.108135	-0.0715373	0.0771583	0.353848	0.681522	0.0811825	4.66143e-17	-0.104967	0.113903	0.356765	0.528565	20
ENSG00000228812	20	RP11-157P1.5	60928051	rs8668	20	60964064	G	A	0.147817	-0.0516097	0.0613962	0.400572	-0.804419	0.0940512	1.19941e-17	0.0641577	0.0766914	0.402834	0.878846	20
ENSG00000171700	20	RGS19	62704534	rs6062343	20	62695931	A	G	0.681548	0.0258712	0.0355534	0.466815	0.321324	0.051277	3.69422e-10	0.0805144	0.11139	0.469794	0.829032	7
ENSG00000203880	20	PCMTD2	62887094	rs116843256	20	62917667	T	C	0.0753968	0.161871	0.0950674	0.0886258	-0.633429	0.0829228	2.19286e-14	-0.255547	0.153767	0.0965305	0.453643	3
ENSG00000196700	20	ZNF512B	62588055	rs41278228	20	62594831	A	G	0.0376984	0.0115675	0.141459	0.934827	-0.341341	0.0603095	1.51529e-08	-0.0338884	0.414465	0.934834	NA	NA
ENSG00000196132	20	MYT1	62783144	rs3003145	20	62868948	G	A	0.0585317	0.0383191	0.0781412	0.623863	0.414973	0.0739472	2.00291e-08	0.0923412	0.189022	0.625181	0.994356	3
ENSG00000226332	20	RP11-157P1.4	60880488	rs7262524	20	60983973	T	C	0.21627	-0.0507697	0.0511641	0.321055	0.452335	0.0660137	7.27546e-12	-0.112239	0.114291	0.326076	0.73478	20
ENSG00000215440	20	NPEPL1	57264187	rs6026465	20	57285380	C	G	0.0297619	-0.0401793	0.0799776	0.615399	-0.464418	0.0665277	2.93468e-12	0.0865154	0.172656	0.616311	0.947811	4
ENSG00000101158	20	NELFCD	57556263	rs6070693	20	57589516	T	C	0.0863095	0.00123099	0.0610141	0.983903	-0.677949	0.0753977	2.43577e-19	-0.00181576	0.0899983	0.983903	0.890947	12
ENSG00000224497	20	RPL36P4	34132175	rs7264079	20	34154937	C	G	0.137897	0.0389412	0.0525703	0.458848	1.24742	0.115197	2.52012e-27	0.0312174	0.0422417	0.459896	0.824471	20
ENSG00000233376	20	RP5-881L22.6	43018264	rs3092370	20	43020103	G	A	0.348214	0.0644472	0.0351487	0.0667191	0.303532	0.0459821	4.08146e-11	0.212324	0.120183	0.0772832	NA	NA
ENSG00000223891	20	OSER1-AS1	42839600	rs6031456	20	42840019	G	A	0.293651	0.076294	0.0375838	0.0423594	0.508411	0.0867259	4.56576e-09	0.150064	0.0782306	0.055083	0.371553	5
ENSG00000101307	20	SIRPB1	1544167	rs111980944	20	1895630	C	T	0.611111	-0.0442936	0.0375586	0.238271	0.571479	0.0720897	2.23898e-15	-0.077507	0.066445	0.243419	0.821531	11
ENSG00000101204	20	CHRNA4	61975420	rs3810471	20	61994665	T	C	0.411706	0.0467277	0.0335894	0.164181	-0.789212	0.0699668	1.65097e-29	-0.059208	0.0428831	0.167376	0.366803	9
ENSG00000203900	20	RP11-261N11.8	61991340	rs3810471	20	61994665	T	C	0.411706	0.0467277	0.0335894	0.164181	-0.753767	0.0662809	5.74454e-30	-0.0619922	0.0448942	0.167325	0.310065	15
ENSG00000125534	20	PPDPF	62152077	rs2145166	20	62149840	A	G	0.697421	-0.0528772	0.0432954	0.221967	-0.774418	0.0821984	4.45418e-21	0.0682799	0.0563748	0.225827	NA	NA
ENSG00000125885	20	MCM8	5931298	rs236126	20	5978141	T	C	0.4375	-0.0624356	0.0359894	0.0827713	-0.447035	0.0767431	5.70832e-09	0.139666	0.0840014	0.09638	0.464962	3
ENSG00000126005	20	MMP24-AS1	33804265	rs6120889	20	33870053	A	G	0.224206	-0.0139997	0.0437741	0.749107	-0.575857	0.0640957	2.60305e-19	0.0243111	0.0760637	0.749261	0.790782	9
ENSG00000089177	20	KIF16B	16252749	rs6514692	20	16559406	T	C	0.142857	0.0515835	0.0441823	0.243002	-0.647371	0.0822321	3.47675e-15	-0.0796815	0.0689953	0.248138	0.885859	20
ENSG00000125901	20	MRPS26	3026591	rs6084237	20	3021766	A	T	0.373016	-0.065785	0.036189	0.0690924	0.517064	0.0780968	3.57231e-11	-0.127228	0.0725795	0.0796113	0.661424	10
ENSG00000101405	20	OXT	3052266	rs877172	20	3049890	G	T	0.545635	0.0634003	0.033142	0.0557494	0.656274	0.0832835	3.27385e-15	0.0966064	0.0519671	0.063028	0.556679	4
ENSG00000125877	20	ITPA	3189514	rs11087573	20	3213852	T	C	0.144841	0.0145354	0.0483434	0.763665	-0.598805	0.0702358	1.51964e-17	-0.024274	0.0807833	0.763809	0.573009	18
ENSG00000125775	20	SDCBP2	1290619	rs34019978	20	1306103	T	C	0.0297619	0.0732481	0.0704813	0.298685	0.488374	0.0806542	1.40281e-09	0.149984	0.146428	0.305704	0.24665	6
ENSG00000196209	20	SIRPB2	1451386	rs6079361	20	1475139	C	T	0.750992	-0.0315244	0.0338536	0.351751	-0.633533	0.0822368	1.32111e-14	0.0497597	0.0538252	0.355242	0.293046	7
ENSG00000214078	20	CPNE1	34213953	rs36103066	20	34344410	T	G	0.131944	0.055798	0.0517751	0.281167	-1.22537	0.124806	9.39853e-23	-0.0455356	0.0425064	0.28405	0.760048	20
ENSG00000183798	20	EMILIN3	39988606	rs6072352	20	39989726	G	C	0.479167	0.0459227	0.0330649	0.164874	0.476301	0.0855362	2.57071e-08	0.0964153	0.0715469	0.177793	0.346484	11
ENSG00000124116	20	WFDC3	44376583	rs6032531	20	44412567	A	C	0.536706	0.0165896	0.033703	0.622557	0.716541	0.0903774	2.22122e-15	0.0231523	0.0471263	0.623226	0.48766	20
ENSG00000101457	20	DNTTIP1	44420576	rs6032545	20	44422705	T	G	0.536706	0.0156862	0.0338651	0.643224	0.430022	0.0477513	2.14796e-19	0.0364777	0.0788561	0.643662	0.73327	20
ENSG00000124207	20	CSE1L	47662849	rs2426122	20	47697939	G	A	0.191468	0.00615468	0.0385454	0.873138	-0.363765	0.0426649	1.51364e-17	-0.0169194	0.105981	0.87316	0.565569	20
ENSG00000101188	20	NTSR1	61340189	rs856952	20	61407076	C	T	0.581349	0.0687718	0.0358925	0.055358	-0.647752	0.0812306	1.53324e-15	-0.10617	0.056988	0.0624589	0.249061	10
ENSG00000228705	20	LINC00659	61405480	rs856952	20	61407076	C	T	0.581349	0.0687718	0.0358925	0.055358	-0.438373	0.0736464	2.64235e-09	-0.15688	0.086014	0.0681694	0.633223	3
ENSG00000229873	20	OGFR-AS1	61431979	rs6011392	20	61432216	T	C	0.0406746	0.207856	0.138124	0.132362	0.358898	0.0566885	2.43499e-10	0.579151	0.395578	0.143177	0.167538	6
ENSG00000092758	20	COL9A3	61447596	rs1018440	20	61464440	A	G	0.0496032	0.128734	0.0828397	0.120182	-0.44278	0.0605104	2.52785e-13	-0.29074	0.191262	0.128483	0.310738	5
ENSG00000101190	20	TCFL5	61472467	rs3761302	20	61493948	G	A	0.159722	0.0378425	0.06807	0.578256	0.417208	0.0697803	2.2468e-09	0.0907042	0.16386	0.579889	0.872142	3
ENSG00000088888	20	MAVS	3827487	rs3746660	20	3846843	T	C	0.232143	0.00364404	0.0398055	0.927059	0.312238	0.0547773	1.19714e-08	0.0116707	0.127501	0.927068	0.784387	6
ENSG00000229539	20	RP11-119B16.2	3868886	rs56324992	20	3978153	A	C	0.0168651	-0.00877033	0.0982898	0.9289	0.752821	0.117092	1.28162e-10	-0.01165	0.130575	0.928906	0.581203	4
ENSG00000196476	20	C20orf96	251504	rs6081964	20	262570	C	T	0.702381	0.0295647	0.0379232	0.43563	0.344136	0.051529	2.41424e-11	0.0859099	0.110947	0.438732	0.844424	19
ENSG00000101181	20	MTG2	60758085	rs2151511	20	60776444	G	A	0.895833	-0.0299744	0.0606616	0.621218	0.439897	0.0573366	1.69088e-14	-0.0681396	0.138185	0.62194	0.561547	6
ENSG00000125520	20	SLC2A4RG	62371214	rs1291213	20	62352626	T	C	0.62996	-0.0488677	0.0337822	0.148022	-0.186794	0.0304704	8.76859e-10	0.261613	0.185819	0.159164	0.971939	7
ENSG00000088881	20	EBF4	2673524	rs149223102	20	2732951	T	C	0.376984	-0.0205332	0.0366879	0.575704	0.379931	0.0576253	4.30663e-11	-0.0540445	0.0969119	0.577072	0.705207	8
ENSG00000099821	19	POLRMT	617223	rs11085148	19	631028	G	A	0.582341	0.0502261	0.0358779	0.161538	0.450538	0.0495163	9.13572e-20	0.11148	0.0805705	0.16647	0.978934	11
ENSG00000175221	19	MED16	867962	rs1683570	19	871447	G	A	0.624008	0.0212425	0.0391352	0.58727	-0.450183	0.0707187	1.94237e-10	-0.0471864	0.0872472	0.588621	NA	NA
ENSG00000183186	19	C2CD4C	405438	rs8112380	19	420755	A	G	0.730159	-0.0091999	0.0450946	0.838343	0.466261	0.0791078	3.76966e-09	-0.0197312	0.0967733	0.838438	0.219297	9
ENSG00000116032	19	GRIN3B	1000418	rs1005505	19	1021249	T	C	0.154762	-0.0713767	0.0538556	0.185061	-0.66283	0.119192	2.68166e-08	0.107685	0.0835266	0.197319	0.53096	4
ENSG00000095932	19	C19orf77	3474405	rs58659609	19	3482459	A	C	0.482143	-0.0544767	0.0334039	0.102922	1.11399	0.108114	6.76795e-25	-0.0489023	0.0303591	0.107224	0.304376	15
ENSG00000141994	19	DUS3L	5784843	rs61027285	19	5805658	G	A	0.560516	-0.0312409	0.0372691	0.40189	-0.510888	0.0583195	1.94984e-18	0.0611502	0.0732829	0.404033	0.527604	8
ENSG00000104899	19	AMH	2249308	rs4807216	19	2248683	T	C	0.58631	0.0117453	0.0346576	0.73469	0.777077	0.117568	3.85325e-11	0.0151147	0.0446585	0.735024	0.350097	8
ENSG00000127663	19	KDM4B	4969125	rs11666210	19	5081231	A	G	0.89881	0.0431488	0.0670651	0.519973	0.469127	0.0678845	4.82378e-12	0.0919768	0.143575	0.521772	0.988075	7
ENSG00000183617	19	MRPL54	3762662	rs2302307	19	3761652	A	G	0.664683	0.00527299	0.0376236	0.88854	0.325798	0.0515422	2.59875e-10	0.0161848	0.11551	0.888568	0.733587	5
ENSG00000105251	19	SHD	4278598	rs4807563	19	4268341	A	G	0.516865	0.0100308	0.0330207	0.761302	0.28422	0.0456037	4.59364e-10	0.0352924	0.116318	0.761575	0.733983	10
ENSG00000167468	19	GPX4	1103936	rs4807542	19	1104078	A	G	0.116071	-0.00770896	0.0449469	0.863821	0.473645	0.0580751	3.4707e-16	-0.0162758	0.0949167	0.86385	0.312096	7
ENSG00000105397	19	TYK2	10461209	rs280497	19	10464687	G	A	0.641865	0.0332463	0.0356981	0.351688	0.330388	0.0538183	8.3067e-10	0.100628	0.109285	0.357164	0.691853	4
ENSG00000267174	19	CTC-510F12.4	11411453	rs322158	19	11413454	G	A	0.27877	-0.0409663	0.0374669	0.274217	-0.521457	0.0790368	4.17722e-11	0.0785612	0.0728304	0.280727	0.832166	12
ENSG00000267594	19	CYP4F24P	15871051	rs11669449	19	15890517	C	A	0.210317	-0.0123953	0.0393004	0.752459	-0.922896	0.0803514	1.55588e-30	0.0134309	0.0425998	0.752549	0.806435	13
ENSG00000186204	19	CYP4F12	15783567	rs4808364	19	15825611	A	G	0.731151	-0.0310662	0.0360367	0.388649	0.329915	0.0485654	1.09663e-11	-0.0941643	0.110106	0.392433	0.236393	11
ENSG00000267056	19	AC005336.4	16021392	rs3093148	19	16001740	A	G	0.378968	-0.0137917	0.03649	0.705461	0.333103	0.0534338	4.5486e-10	-0.0414037	0.109747	0.705976	0.779394	3
ENSG00000160961	19	ZNF333	14800613	rs7250227	19	14800350	C	A	0.15873	0.010414	0.0433596	0.810193	0.388411	0.0658385	3.64705e-09	0.0268118	0.111726	0.810347	0.952861	8
ENSG00000099330	19	OCEL1	17337013	rs3745163	19	17337555	A	C	0.401786	0.0150511	0.0343532	0.661293	0.43175	0.0507961	1.90146e-17	0.0348607	0.079673	0.661715	0.918106	13
ENSG00000267419	19	CTC-559E9.6	19887411	rs2335364	19	19943869	A	G	0.864087	-0.0800229	0.0497745	0.107899	0.509557	0.0853458	2.36533e-09	-0.157044	0.101161	0.120564	0.270723	12
ENSG00000250067	19	YJEFN3	19627036	rs56135441	19	19371370	T	A	0.0198413	-0.0261092	0.133742	0.845221	-0.46012	0.061709	8.89988e-14	0.0567443	0.290767	0.845273	0.41885	6
ENSG00000197124	19	ZNF682	20107867	rs8112738	19	20162400	A	C	0.560516	0.017915	0.0337426	0.595466	-0.578007	0.0768485	5.42008e-14	-0.0309944	0.0585228	0.59638	0.412701	20
ENSG00000197020	19	ZNF100	21905568	rs6511291	19	21950402	C	T	0.624008	-0.00181358	0.0354086	0.959151	-0.853749	0.0782775	1.07071e-27	0.00212425	0.0414747	0.959152	0.150306	15
ENSG00000186529	19	CYP4F3	15751707	rs1063803	19	15772233	G	T	0.704365	0.0101269	0.0360323	0.778673	-0.327452	0.0511682	1.55862e-10	-0.0309264	0.110144	0.778879	0.359308	17
ENSG00000268362	19	CTD-2017D11.1	24216247	rs17206087	19	24242656	T	C	0.014881	0.0639143	0.108196	0.554704	1.04651	0.0903831	5.28983e-31	0.0610738	0.103522	0.555218	0.933017	20
ENSG00000197372	19	ZNF675	23708433	rs4449070	19	23907630	T	G	0.108135	0.188534	0.0705057	0.00749463	0.745227	0.101216	1.80201e-13	0.252989	0.100656	0.0119575	0.154558	8
ENSG00000268555	19	RP11-678G14.3	21753624	rs12610221	19	21781616	C	T	0.565476	-0.0858386	0.0345314	0.0129256	0.772398	0.0872589	8.61223e-19	-0.111133	0.0464362	0.0167006	0.401901	16
ENSG00000182141	19	ZNF708	21473962	rs61035285	19	21512277	T	G	0.0109127	-0.196072	0.11547	0.0895014	0.813067	0.0946	8.34195e-18	-0.241151	0.144763	0.0957463	0.190529	11
ENSG00000269837	19	RP11-15H20.5	23437855	rs12610936	19	23448746	A	G	0.212302	-0.12008	0.0434741	0.00574302	-0.594348	0.0618205	6.97162e-22	0.202037	0.0761047	0.00793751	0.391863	10
ENSG00000081665	19	ZNF506	19896648	rs7255725	19	19936913	G	C	0.809524	-0.131587	0.0408649	0.00128165	0.518668	0.0650074	1.48004e-15	-0.253702	0.0849628	0.00282621	0.190707	13
ENSG00000267213	19	AC007773.2	32880956	rs1015839	19	32881271	G	A	0.703373	-0.0897216	0.0366488	0.0143592	0.607813	0.0998412	1.14473e-09	-0.147614	0.064989	0.0231248	0.452783	5
ENSG00000268433	19	RP11-420K14.2	21860352	rs12975250	19	21778255	G	T	0.424603	0.0899348	0.0336826	0.00758368	-0.633136	0.0839179	4.5331e-14	-0.142047	0.0564329	0.0118329	0.360609	17
ENSG00000261770	19	CTC-459F4.1	28248092	rs6510333	19	28312200	G	A	0.949405	-0.151983	0.077802	0.0507657	-1.14135	0.107456	2.36587e-26	0.133161	0.0693099	0.0547019	0.102996	6
ENSG00000267623	19	AC022153.1	28393503	rs2192133	19	28386236	A	G	0.936508	-0.123088	0.0655924	0.0605787	0.567069	0.0870256	7.2152e-11	-0.21706	0.12037	0.0713459	0.721771	5
ENSG00000089335	19	ZNF302	35168544	rs28628519	19	35180035	G	A	0.0694444	-0.00562867	0.0988451	0.95459	-0.422224	0.0499198	2.71905e-17	0.013331	0.234111	0.954591	0.644115	4
ENSG00000105672	19	ETV2	36132647	rs8110747	19	36103517	C	T	0.809524	-0.00954106	0.0374916	0.799121	0.540345	0.0860207	3.35173e-10	-0.0176573	0.0694415	0.799282	0.3416	10
ENSG00000187994	19	RINL	39358470	rs892034	19	39368998	C	T	0.875992	-0.0341196	0.0432119	0.429768	0.40547	0.0705538	9.08615e-09	-0.0841483	0.107574	0.434074	0.998838	8
ENSG00000196357	19	ZNF565	36673188	rs2287898	19	36685316	C	T	0.558532	0.0312708	0.0336989	0.353435	0.487673	0.0771955	2.66039e-10	0.0641225	0.0698429	0.358569	0.866064	9
ENSG00000225975	19	AC074138.3	37176342	rs3108592	19	37238431	C	G	0.802579	0.00654549	0.0424427	0.877436	-0.543178	0.0979273	2.91037e-08	-0.0120504	0.0781679	0.877484	0.600189	8
ENSG00000237440	19	ZNF737	20718631	rs7250879	19	20725979	C	T	0.116071	-0.01615	0.0529923	0.760547	-0.660475	0.117203	1.74746e-08	0.0244521	0.0803509	0.760887	0.390066	7
ENSG00000216588	19	IGSF23	45116940	rs846859	19	45129772	G	A	0.308532	0.0230284	0.0367888	0.531339	-0.511688	0.0689382	1.15002e-13	-0.0450048	0.0721522	0.532793	0.376683	6
ENSG00000068903	19	SIRT2	39369197	rs9636109	19	39397633	A	G	0.973214	0.0158012	0.127418	0.901306	0.396486	0.0700636	1.52309e-08	0.0398531	0.321445	0.90133	0.477382	8
ENSG00000266903	19	CTB-171A8.1	45135500	rs56198711	19	45221537	C	T	0.768849	0.0250475	0.0501452	0.617428	-0.794049	0.0896447	8.16569e-19	-0.031544	0.0632516	0.617986	0.279547	3
ENSG00000204920	19	ZNF155	44472014	rs62114647	19	44401670	T	C	0.0287698	0.0989696	0.0806512	0.219773	-0.721272	0.128791	2.13972e-08	-0.137215	0.114471	0.230648	0.316099	6
ENSG00000104825	19	NFKBIB	39390340	rs9636109	19	39397633	A	G	0.973214	0.0158012	0.127418	0.901306	0.484341	0.0537382	2.00539e-19	0.0326241	0.2631	0.901316	0.592938	17
[truncated: 249 more rows]

## Sheet: Sheet4
Supplementary Table S4: Summary of expression levels and percentage of expressing cells for key inflammatory genes across different cell types in AR and Normal groups.
Celltype	Gene	avg_log2FC	p_val	pct.1 (AR)	pct.2 (Normal)
Epithelial_cells	TNF	0.042	0.000844	0.017	0.002
Epithelial_cells	IL6	0.06	0.0599	0.019	0.01
Epithelial_cells	IL4R	0.087	0.906	0.085	0.105
Smooth_muscle_cells	IL6	0.513	1.23e-10	0.066	0.018
Smooth_muscle_cells	IL4R	0.153	0.002	0.058	0.032
NK_cell	IL4R	0.407	1.02e-05	0.242	0.087
NK_cell	TNF	-0.518	0.0744	0.059	0.097
B_cell	IL1B	-1.252	0.000393	0.044	0.242
B_cell	IL4R	0.531	0.0256	0.246	0.061
B_cell	TNF	0.004	0.55	0.088	0.121
